# Supplementary material for: 2,2-Dimethyl-5-(1-naphthyl­amino­methyl­ene)-1,3-dioxane-4,6-dione
Source: Acta Crystallogr Sect E Struct Rep Online. 2009 Aug 29;65(Pt 9):o2289. doi: 10.1107/S1600536809033984 (PMC2969915; doi:10.1107/S1600536809033984)
Supplement: Supplementary file 2 [file e-65-o2289-Isup2.hkl]

# 
# h,k,l, Fc-squared, Fo-squared, sigma(Fo-squared) and status flag 
# 
data_I
_shelx_title ' 090706b_0m in P-1' 
_shelx_refln_list_code          4 
_shelx_F_calc_maximum      125.00 
_exptl_crystal_F_000       312.00 
_reflns_d_resolution_high  0.7679 
 
loop_ 
 _symmetry_equiv_pos_as_xyz 
 'x, y, z' 
 '-x, -y, -z' 
 
_cell_length_a     7.4696 
_cell_length_b     8.0805 
_cell_length_c    12.1240 
_cell_angle_alpha  98.601 
_cell_angle_beta   96.428 
_cell_angle_gamma  92.198 
 
_shelx_F_squared_multiplier     1.000 
 
loop_ 
 _refln_index_h 
 _refln_index_k 
 _refln_index_l 
 _refln_F_squared_calc 
 _refln_F_squared_meas 
 _refln_F_squared_sigma 
 _refln_observed_status 
   1   0   0     3025.34     3071.68     64.76 o 
   2   0   0     4212.77     4293.04     62.68 o 
   3   0   0       77.51       78.55      1.51 o 
   4   0   0       69.92       72.34      1.87 o 
   5   0   0        6.32        7.06      0.41 o 
   6   0   0       28.88       33.23      0.99 o 
   7   0   0       44.51       41.45      1.85 o 
   8   0   0        0.08        0.28      0.48 o 
   9   0   0        0.48        0.93      0.56 o 
  -9   1   0        9.43       10.30      1.13 o 
  -8   1   0        1.77        1.44      0.51 o 
  -7   1   0        5.88        4.59      0.66 o 
  -6   1   0       10.86       11.56      1.02 o 
  -5   1   0       59.39       62.11      1.57 o 
  -4   1   0       38.20       42.04      1.00 o 
  -3   1   0       66.61       69.45      1.34 o 
  -2   1   0     1368.10     1452.16     21.29 o 
  -1   1   0      604.57      593.06     12.44 o 
   0   1   0      555.87      549.74      8.24 o 
   1   1   0        0.32        0.36      0.12 o 
   2   1   0     1230.90     1181.58     29.18 o 
   3   1   0       22.52       18.90      0.52 o 
   4   1   0       21.57       26.46      0.70 o 
   5   1   0        0.00        0.50      0.37 o 
   6   1   0        9.19        8.80      0.80 o 
   7   1   0        0.67        0.93      0.52 o 
   8   1   0       45.34       44.18      2.17 o 
   9   1   0        0.28        1.33      0.56 o 
  -8   2   0       15.74       16.67      1.20 o 
  -7   2   0        0.00        0.34      0.24 o 
  -6   2   0       62.00       61.83      1.93 o 
  -5   2   0        0.13       -0.13      0.13 o 
  -4   2   0       11.45       10.43      0.46 o 
  -3   2   0      241.30      221.31      3.60 o 
  -2   2   0     4491.99     4616.12     93.96 o 
  -1   2   0     5148.52     5155.93     75.42 o 
   0   2   0     1075.15     1026.88     12.43 o 
   1   2   0      325.33      318.11      3.98 o 
   2   2   0      310.65      306.12      6.89 o 
   3   2   0       26.43       24.95      0.63 o 
   4   2   0       57.16       61.01      2.00 o 
   5   2   0       12.85       13.50      0.92 o 
   6   2   0       91.14       93.75      3.11 o 
   7   2   0       35.81       34.98      1.82 o 
   8   2   0        0.11        1.61      0.56 o 
   9   2   0        5.31        3.83      0.88 o 
  -8   3   0        1.18        1.61      0.57 o 
  -7   3   0       29.41       25.92      1.45 o 
  -6   3   0       56.20       54.72      1.43 o 
  -5   3   0        0.01        0.48      0.20 o 
  -4   3   0       63.83       59.16      1.34 o 
  -3   3   0      989.62      999.81     14.92 o 
  -2   3   0      206.21      216.14      5.04 o 
  -1   3   0       20.97       21.61      0.92 o 
   0   3   0      387.99      395.59      4.99 o 
   1   3   0       22.59       20.86      0.46 o 
   2   3   0      139.45      145.16      2.02 o 
   3   3   0       17.05       15.76      0.36 o 
   4   3   0       59.72       63.58      2.20 o 
   5   3   0       15.19       16.74      1.11 o 
   6   3   0       22.43       24.51      1.49 o 
   7   3   0       34.61       35.19      1.91 o 
   8   3   0       15.93       18.88      1.49 o 
   9   3   0       23.64       23.54      1.74 o 
  -8   4   0        0.51        0.13      0.38 o 
  -7   4   0        0.05        0.06      0.39 o 
  -6   4   0        3.01        3.60      0.66 o 
  -5   4   0       62.36       60.06      1.47 o 
  -4   4   0      316.67      339.32      5.53 o 
  -3   4   0      928.44      916.41     19.52 o 
  -2   4   0      322.78      326.52      5.37 o 
  -1   4   0      995.18     1000.99     12.31 o 
   0   4   0       17.55       18.62      1.18 o 
   1   4   0       26.79       33.38      0.70 o 
   2   4   0        8.01        7.64      0.31 o 
   3   4   0       59.68       52.82      1.16 o 
   4   4   0        2.42        2.17      0.30 o 
   5   4   0        0.50        0.42      0.48 o 
   6   4   0       64.50       64.08      2.59 o 
   7   4   0       55.64       53.91      2.48 o 
   8   4   0        7.30        7.59      1.12 o 
  -8   5   0        2.26        2.27      0.67 o 
  -7   5   0        3.26        2.98      0.69 o 
  -6   5   0        9.93        8.14      0.88 o 
  -5   5   0       20.83       19.74      1.27 o 
  -4   5   0      116.79      121.46      3.60 o 
  -3   5   0      416.40      422.07      9.65 o 
  -2   5   0       34.56       39.33      2.95 o 
  -1   5   0        1.23        2.22      0.22 o 
   0   5   0       31.74       32.56      0.75 o 
   1   5   0       39.59       34.27      0.77 o 
   2   5   0       21.38       20.73      0.66 o 
   3   5   0        3.36        2.77      0.34 o 
   4   5   0        0.16       -0.08      0.28 o 
   5   5   0       18.47       15.27      1.22 o 
   6   5   0        2.50        2.83      0.71 o 
   7   5   0       71.37       76.42      3.19 o 
   8   5   0        1.77        3.46      0.92 o 
  -8   6   0        0.02        0.05      0.49 o 
  -7   6   0        0.45        0.50      0.46 o 
  -6   6   0       12.71       14.25      1.22 o 
  -5   6   0       74.22       68.50      2.65 o 
  -4   6   0       36.33       37.36      1.77 o 
  -3   6   0       56.92       55.96      2.14 o 
  -2   6   0        8.92       10.59      0.62 o 
  -1   6   0        0.45        0.22      0.18 o 
   0   6   0        2.04        1.60      0.23 o 
   1   6   0       15.68       15.23      0.54 o 
   2   6   0        6.96        6.14      0.48 o 
   3   6   0       14.45       15.68      0.76 o 
   4   6   0       31.12       31.84      1.73 o 
   5   6   0        8.65        7.40      0.95 o 
   6   6   0        0.42        0.30      0.50 o 
   7   6   0        5.10        8.40      1.20 o 
  -7   7   0       28.08       26.86      1.86 o 
  -6   7   0       17.32       14.58      1.28 o 
  -5   7   0       19.40       16.23      1.29 o 
  -4   7   0        3.94        4.91      0.76 o 
  -3   7   0       49.47       50.85      2.15 o 
  -2   7   0       34.46       32.66      1.18 o 
  -1   7   0       22.51       22.67      0.93 o 
   0   7   0        5.33        4.42      0.37 o 
   1   7   0       29.36       28.01      0.82 o 
   2   7   0        4.01        3.41      0.45 o 
   3   7   0       40.83       42.68      2.03 o 
   4   7   0       19.13       20.66      1.44 o 
   5   7   0       14.77       16.66      1.39 o 
   6   7   0        5.48        6.79      1.10 o 
  -6   8   0        1.05        0.07      0.49 o 
  -5   8   0        0.06        0.71      0.50 o 
  -4   8   0        2.21        1.33      0.55 o 
  -3   8   0        7.74        8.62      1.00 o 
  -2   8   0        0.32        0.81      0.33 o 
  -1   8   0        1.23        0.44      0.29 o 
   0   8   0       13.37       14.27      0.94 o 
   1   8   0       42.12       42.53      1.99 o 
   2   8   0        0.32        0.24      0.41 o 
   3   8   0        2.42        2.06      0.66 o 
   4   8   0        0.95        1.20      0.65 o 
   5   8   0        0.01        0.27      0.53 o 
  -5   9   0        8.58        7.32      1.13 o 
  -4   9   0       24.14       26.79      1.75 o 
  -3   9   0        0.77        0.55      0.49 o 
  -2   9   0       16.74       17.83      1.33 o 
  -1   9   0        0.02       -0.09      0.28 o 
   0   9   0        8.35        9.11      1.10 o 
   4   9   0       12.83       18.05      1.54 o 
  -3  10   0        1.41        1.39      0.64 o 
  -2  10   0        0.65        0.95      0.55 o 
  -1  10   0        3.26        3.77      0.90 o 
   1 -10   1        1.11        1.17      0.55 o 
   2 -10   1        0.97        0.62      0.49 o 
   3 -10   1        0.22        1.02      0.57 o 
  -4  -9   1        0.10        1.04      0.60 o 
  -3  -9   1        2.16        2.49      0.75 o 
   0  -9   1        0.06        0.25      0.44 o 
   1  -9   1        3.14        3.04      0.50 o 
   2  -9   1        0.43       -0.05      0.37 o 
   3  -9   1        7.80        6.10      0.93 o 
   4  -9   1        5.66        4.99      0.93 o 
   5  -9   1        3.97        6.81      1.11 o 
  -5  -8   1        3.70        3.13      0.86 o 
  -4  -8   1        0.04       -0.42      0.42 o 
  -3  -8   1        1.42        2.17      0.64 o 
  -2  -8   1        0.34        0.03      0.38 o 
  -1  -8   1       14.24       14.59      0.64 o 
   0  -8   1       23.91       21.47      0.94 o 
   1  -8   1        5.49        4.66      0.94 o 
   2  -8   1       50.51       54.24      2.33 o 
   3  -8   1        2.32        2.57      0.60 o 
   4  -8   1        7.63        9.10      1.07 o 
   5  -8   1        4.64        5.46      0.93 o 
   6  -8   1        4.46        3.53      0.84 o 
  -6  -7   1        0.05        0.34      0.55 o 
  -5  -7   1        2.73        2.44      0.67 o 
  -4  -7   1        0.50        0.93      0.53 o 
  -3  -7   1        0.78        0.34      0.39 o 
  -2  -7   1        6.23        5.34      0.50 o 
  -1  -7   1        0.46       -0.06      0.15 o 
   0  -7   1        0.23        0.48      0.19 o 
   1  -7   1        9.09        8.60      1.37 o 
   2  -7   1       44.69       45.35      1.95 o 
   3  -7   1       44.33       44.56      1.99 o 
   4  -7   1       27.47       28.01      1.59 o 
   5  -7   1       22.57       20.94      1.45 o 
   6  -7   1        3.30        2.78      0.74 o 
   7  -7   1        2.52        2.95      0.80 o 
  -7  -6   1        1.45        1.85      0.71 o 
  -6  -6   1        4.46        4.96      0.89 o 
  -5  -6   1        4.76        4.68      0.83 o 
  -4  -6   1       12.91       13.57      1.14 o 
  -3  -6   1        5.02        4.85      0.70 o 
  -2  -6   1        2.81        2.62      0.26 o 
  -1  -6   1        0.74        0.51      0.16 o 
   0  -6   1       19.33       20.54      0.69 o 
   1  -6   1       54.24       50.97      1.36 o 
   2  -6   1        4.89        6.53      0.71 o 
   3  -6   1        2.58        3.64      0.61 o 
   4  -6   1       27.39       29.14      1.53 o 
   5  -6   1       61.11       54.48      2.30 o 
   6  -6   1       31.57       31.87      1.77 o 
   7  -6   1        0.85        0.81      0.52 o 
   8  -6   1        0.45        1.29      0.64 o 
  -8  -5   1        0.27        1.41      0.68 o 
  -7  -5   1        1.79        2.23      0.75 o 
  -6  -5   1        8.47        6.94      0.97 o 
  -5  -5   1       51.34       52.65      2.28 o 
  -4  -5   1        8.58        7.21      0.79 o 
  -3  -5   1        2.91        3.06      0.25 o 
  -2  -5   1       25.13       25.20      0.65 o 
  -1  -5   1      230.16      233.74      3.26 o 
   0  -5   1       50.82       51.97      1.03 o 
   1  -5   1      602.42      599.16      9.37 o 
   2  -5   1      201.50      206.43      5.16 o 
   3  -5   1        1.74        2.55      0.50 o 
   4  -5   1        2.15        1.91      0.46 o 
   5  -5   1       12.72       11.80      0.98 o 
   6  -5   1        0.60        0.58      0.38 o 
   7  -5   1       16.56       14.87      1.21 o 
   8  -5   1        0.80        1.13      0.57 o 
  -8  -4   1        9.52       13.13      1.37 o 
  -7  -4   1       64.92       66.06      2.80 o 
  -6  -4   1        1.60        1.32      0.55 o 
  -5  -4   1        7.60        7.47      0.82 o 
  -4  -4   1       15.70       13.64      1.62 o 
  -3  -4   1       19.93       22.55      0.70 o 
  -2  -4   1        5.73        7.01      0.39 o 
  -1  -4   1        1.73        3.57      0.23 o 
   0  -4   1       29.91       30.79      0.67 o 
   1  -4   1      361.22      381.74      8.46 o 
   2  -4   1      528.37      542.40     11.84 o 
   3  -4   1       27.31       26.18      1.21 o 
   4  -4   1      210.44      212.54      3.71 o 
   5  -4   1       78.12       77.52      2.78 o 
   6  -4   1        9.34       10.28      0.78 o 
   7  -4   1       12.65       13.50      1.09 o 
   8  -4   1        5.10        3.76      0.72 o 
  -9  -3   1       23.56       26.47      1.87 o 
  -8  -3   1        3.61        4.19      0.84 o 
  -7  -3   1       17.26       17.60      1.31 o 
  -6  -3   1       10.73        9.45      0.91 o 
  -5  -3   1       56.73       54.99      2.10 o 
  -4  -3   1        0.19        0.15      0.12 o 
  -3  -3   1      531.36      556.75      8.53 o 
  -2  -3   1      112.10      107.26      1.27 o 
  -1  -3   1     1332.99     1331.09     16.11 o 
   0  -3   1     1103.99     1111.13     13.51 o 
   1  -3   1       93.78       88.33      1.67 o 
   2  -3   1       19.96       18.85      0.85 o 
   3  -3   1       48.73       46.03      1.57 o 
   4  -3   1       94.23       96.57      1.93 o 
   5  -3   1        1.40        2.02      0.29 o 
   6  -3   1       11.50       10.26      0.60 o 
   7  -3   1        1.73        1.59      0.35 o 
  -9  -2   1        6.88        8.51      1.14 o 
  -8  -2   1        2.58        1.81      0.65 o 
  -7  -2   1        0.03        0.02      0.34 o 
  -6  -2   1        6.90        7.00      0.75 o 
  -5  -2   1        3.35        3.59      0.32 o 
  -4  -2   1        1.65        1.56      0.46 o 
  -3  -2   1      329.95      334.46      5.24 o 
  -2  -2   1      598.62      606.56      9.10 o 
  -1  -2   1      209.75      194.40      2.05 o 
   0  -2   1      103.00       94.15      1.32 o 
   1  -2   1     4274.86     3973.48     80.96 o 
   2  -2   1     3186.71     3299.49     67.32 o 
   3  -2   1       44.82       50.33      5.51 o 
   4  -2   1       61.84       56.75      1.28 o 
   5  -2   1       72.07       74.33      1.64 o 
   6  -2   1       24.96       27.21      0.93 o 
   7  -2   1        1.56        2.69      0.58 o 
   8  -2   1        3.82        3.85      0.70 o 
  -9  -1   1        0.99        2.04      0.67 o 
  -8  -1   1        1.29        1.30      0.60 o 
  -7  -1   1       19.25       18.91      1.27 o 
  -6  -1   1        0.38        0.19      0.27 o 
  -5  -1   1        0.35        0.63      0.18 o 
  -4  -1   1       44.58       49.17      1.11 o 
  -3  -1   1        0.15        0.11      0.09 o 
  -2  -1   1     1535.23     1617.62     23.69 o 
  -1  -1   1     1425.94     1363.99     38.72 o 
   0  -1   1     2526.22     2505.63     96.88 o 
   1  -1   1      107.25      102.79      2.35 o 
   2  -1   1       30.11       26.57      0.61 o 
   3  -1   1       51.87       50.50      1.06 o 
   4  -1   1        9.24        7.40      0.38 o 
   5  -1   1       14.77       12.39      0.54 o 
   6  -1   1       13.36       13.61      1.11 o 
   7  -1   1        0.04        0.11      0.30 o 
   8  -1   1       52.93       52.22      2.29 o 
   9  -1   1        4.14        5.01      0.89 o 
  -9   0   1        3.43        4.38      0.83 o 
  -8   0   1       24.06       25.55      1.53 o 
  -7   0   1       11.57       10.82      0.95 o 
  -6   0   1        3.81        3.13      0.39 o 
  -5   0   1        0.56        0.19      0.15 o 
  -4   0   1        9.02       10.81      0.67 o 
  -3   0   1      798.21      828.24     25.08 o 
  -2   0   1     2891.96     2778.89     52.76 o 
  -1   0   1      282.70      269.58      5.89 o 
   1   0   1      834.98      829.13     17.50 o 
   2   0   1     1235.46     1289.81     24.87 o 
   3   0   1      377.16      373.54      7.12 o 
   4   0   1      122.93      138.21      5.40 o 
   5   0   1       40.25       40.96      1.04 o 
   6   0   1       80.03       81.81      2.72 o 
   7   0   1      187.39      191.79      5.34 o 
   8   0   1      211.75      200.25      5.71 o 
   9   0   1       11.42       11.43      1.23 o 
  -8   1   1        2.76        3.37      0.66 o 
  -7   1   1        8.19        9.79      0.60 o 
  -6   1   1       79.31       81.45      1.81 o 
  -5   1   1       19.34       20.27      0.74 o 
  -4   1   1     2034.13     2141.23     31.43 o 
  -3   1   1        3.73        5.36      0.28 o 
  -2   1   1    15625.14    14643.56    212.97 o 
  -1   1   1     3902.39     3709.18    141.77 o 
   0   1   1     3085.68     2923.59     81.66 o 
   1   1   1       24.47       20.69      0.68 o 
   2   1   1        0.25        0.22      0.12 o 
   3   1   1       70.95       70.00      1.29 o 
   4   1   1       96.74      103.53      1.87 o 
   5   1   1        0.63        1.18      0.35 o 
   6   1   1        6.48        9.08      0.84 o 
   7   1   1        5.86        6.58      0.89 o 
   8   1   1        9.35       11.11      1.13 o 
   9   1   1        6.43        6.43      1.03 o 
  -7   2   1       52.14       56.19      1.51 o 
  -6   2   1       63.61       62.60      1.52 o 
  -5   2   1        7.05        7.01      0.42 o 
  -4   2   1      188.29      201.39      3.40 o 
  -3   2   1        5.17        8.32      0.45 o 
  -2   2   1     1370.76     1408.92     21.59 o 
  -1   2   1     2403.93     2380.17     34.93 o 
   0   2   1       73.18       76.12      1.29 o 
   1   2   1      861.81      807.88      9.84 o 
   2   2   1      325.45      315.30      7.09 o 
   3   2   1       70.85       76.93      1.39 o 
   4   2   1       20.76       25.30      1.20 o 
   5   2   1      161.86      159.54      4.41 o 
   6   2   1      309.43      302.82      7.67 o 
   7   2   1      118.99      115.08      3.83 o 
   8   2   1        4.14        3.36      0.72 o 
   9   2   1        0.06        0.56      0.56 o 
  -8   3   1        0.52        0.67      0.49 o 
  -7   3   1        0.81        0.52      0.41 o 
  -6   3   1       24.61       22.72      1.28 o 
  -5   3   1       51.44       50.62      1.26 o 
  -4   3   1       31.22       35.09      1.66 o 
  -3   3   1     1198.19     1255.84     18.60 o 
  -2   3   1      405.66      406.44      6.43 o 
  -1   3   1       53.03       53.65      0.89 o 
   0   3   1        4.32        3.45      0.18 o 
   1   3   1       46.06       47.89      0.81 o 
   2   3   1        1.66        1.75      0.34 o 
   3   3   1       90.98       92.37      1.68 o 
   4   3   1       37.56       40.39      1.66 o 
   5   3   1       62.31       60.89      2.31 o 
   6   3   1        3.85        4.04      0.74 o 
   7   3   1       12.69       14.57      1.23 o 
   8   3   1        7.11        9.06      1.15 o 
  -9   4   1        9.90        7.92      1.09 o 
  -8   4   1       12.85       11.35      1.12 o 
  -7   4   1        3.78        3.18      0.67 o 
  -6   4   1       10.86       10.09      0.91 o 
  -5   4   1        1.48        1.30      0.44 o 
  -4   4   1        0.42        1.41      0.41 o 
  -3   4   1      131.50      127.27      3.48 o 
  -2   4   1      575.42      588.03      9.19 o 
  -1   4   1        0.24        0.08      0.10 o 
   0   4   1      244.23      240.97      3.24 o 
   1   4   1      242.44      257.70      3.44 o 
   2   4   1        0.01        0.23      0.09 o 
   3   4   1        3.00        2.49      0.31 o 
   4   4   1      237.71      241.98      6.19 o 
   5   4   1      827.32      868.59     19.46 o 
   6   4   1        0.88        0.84      0.51 o 
   7   4   1       77.26       81.92      3.25 o 
   8   4   1        2.22        4.79      0.92 o 
  -8   5   1        0.13        0.48      0.50 o 
  -7   5   1        1.74        2.19      0.61 o 
  -6   5   1       47.09       41.78      1.96 o 
  -5   5   1      316.11      304.34      7.56 o 
  -4   5   1       57.69       56.82      2.17 o 
  -3   5   1       39.64       43.62      1.42 o 
  -2   5   1        1.36        1.14      0.25 o 
  -1   5   1        0.02        0.37      0.14 o 
   0   5   1        0.07        0.12      0.13 o 
   1   5   1       23.69       20.73      0.57 o 
   2   5   1        8.86        7.15      0.34 o 
   3   5   1       51.80       51.96      1.40 o 
   4   5   1      141.52      140.27      2.88 o 
   5   5   1      158.12      164.07      4.87 o 
   6   5   1        2.42        3.90      0.82 o 
   7   5   1        4.44        7.06      1.06 o 
   8   5   1        0.00       -0.33      0.56 o 
  -8   6   1        2.33        2.86      0.81 o 
  -7   6   1        1.27        1.65      0.62 o 
  -6   6   1        8.12        7.08      0.97 o 
  -5   6   1        4.85        4.83      0.78 o 
  -4   6   1       48.71       49.60      2.10 o 
  -3   6   1        7.87        7.85      0.58 o 
  -2   6   1        0.91        1.17      0.74 o 
  -1   6   1       16.43       16.08      0.72 o 
   0   6   1        4.83        3.93      0.40 o 
   1   6   1        0.49        1.03      0.28 o 
   2   6   1       67.89       63.09      2.31 o 
   3   6   1      236.77      230.26      4.27 o 
   4   6   1       26.81       24.97      1.52 o 
   5   6   1        7.83        7.20      0.95 o 
   6   6   1        8.10       10.96      1.18 o 
   7   6   1        0.63        0.46      0.59 o 
  -7   7   1       22.73       22.42      1.69 o 
  -6   7   1       14.97       12.46      1.22 o 
  -5   7   1        6.77        4.59      0.82 o 
  -4   7   1        0.01       -0.10      0.35 o 
  -3   7   1        3.51        3.25      0.47 o 
  -2   7   1        4.07        2.95      0.63 o 
  -1   7   1        9.43       11.73      1.14 o 
   0   7   1       12.40       11.15      0.64 o 
   1   7   1       11.53       11.92      0.88 o 
   2   7   1       61.50       63.28      1.91 o 
   3   7   1       23.26       23.56      1.48 o 
   4   7   1        5.09        4.16      0.77 o 
   5   7   1       32.58       32.62      1.96 o 
   6   7   1        1.90        1.46      0.65 o 
  -6   8   1        2.96        2.17      0.71 o 
  -5   8   1        0.27        0.57      0.49 o 
  -4   8   1        3.36        3.64      0.74 o 
  -3   8   1        0.22        0.32      0.38 o 
  -2   8   1        3.19        3.13      0.48 o 
  -1   8   1        2.73        3.35      0.90 o 
   0   8   1       21.78       24.67      1.01 o 
   1   8   1        7.60        8.12      0.96 o 
   2   8   1        0.84        1.41      0.51 o 
   3   8   1        0.20        0.08      0.41 o 
   4   8   1       14.15       20.61      1.55 o 
   5   8   1        0.06        0.39      0.56 o 
  -5   9   1        0.01        1.06      0.63 o 
  -4   9   1        0.02        0.06      0.43 o 
  -3   9   1        0.16        1.47      0.61 o 
  -2   9   1        3.28        3.36      0.54 o 
  -1   9   1        9.14        9.50      0.75 o 
   0   9   1       11.83        8.93      1.01 o 
   1   9   1       12.61       15.51      1.34 o 
  -2  10   1        0.19        0.16      0.38 o 
  -1  10   1        3.72        3.38      0.90 o 
   0  10   1        1.90        2.46      0.79 o 
   1 -10   2        0.00        0.68      0.46 o 
   2 -10   2        0.06       -0.01      0.42 o 
   3 -10   2        3.09        3.80      0.83 o 
  -4  -9   2        0.03        0.32      0.57 o 
  -3  -9   2        3.06        3.36      0.81 o 
  -2  -9   2       10.93        8.91      1.12 o 
   0  -9   2       18.91       16.98      1.25 o 
   1  -9   2        0.14       -0.30      0.30 o 
   2  -9   2        3.71        2.17      0.60 o 
   3  -9   2        2.04        2.13      0.65 o 
   4  -9   2       22.69       18.15      1.43 o 
   5  -9   2        3.74        3.32      0.84 o 
  -6  -8   2        0.67        0.01      0.52 o 
  -5  -8   2        0.55        0.91      0.57 o 
  -4  -8   2        2.20        2.44      0.72 o 
  -3  -8   2       27.19       28.24      1.75 o 
  -2  -8   2       14.51       10.15      1.06 o 
  -1  -8   2       10.97       12.67      0.74 o 
   0  -8   2        4.67        4.42      0.40 o 
   1  -8   2       11.06        9.92      0.91 o 
   2  -8   2        4.93        4.44      0.74 o 
   3  -8   2        0.16       -0.30      0.30 o 
   4  -8   2        0.13        0.50      0.43 o 
   5  -8   2        0.23        0.42      0.47 o 
   6  -8   2       22.91       25.94      1.78 o 
  -6  -7   2        0.69        0.20      0.51 o 
  -5  -7   2        0.34        0.68      0.52 o 
  -4  -7   2        0.96        0.67      0.48 o 
  -3  -7   2        0.81        1.46      0.56 o 
  -2  -7   2       18.62       18.23      0.82 o 
  -1  -7   2       38.62       38.49      0.98 o 
   0  -7   2       20.04       18.46      0.65 o 
   1  -7   2       48.41       38.86      1.71 o 
   2  -7   2       50.05       46.45      1.97 o 
   3  -7   2       55.05       51.32      2.17 o 
   4  -7   2       11.99       13.60      1.12 o 
   5  -7   2        0.87        1.52      0.57 o 
   6  -7   2        8.97        7.77      1.04 o 
   7  -7   2        0.01       -0.06      0.46 o 
  -7  -6   2        0.07       -0.39      0.48 o 
  -6  -6   2        3.46        2.43      0.71 o 
  -5  -6   2       32.34       27.73      1.68 o 
  -4  -6   2       40.82       33.44      1.76 o 
  -3  -6   2        5.68        5.34      0.51 o 
  -2  -6   2        9.87        7.40      0.40 o 
  -1  -6   2       10.43       11.16      0.46 o 
   0  -6   2       23.24       24.55      0.70 o 
   1  -6   2       63.52       58.54      2.07 o 
   2  -6   2       46.58       45.10      1.83 o 
   3  -6   2        0.19       -0.10      0.28 o 
   4  -6   2        2.20        1.57      0.53 o 
   5  -6   2        4.15        2.22      0.59 o 
   6  -6   2        1.95        1.12      0.53 o 
   7  -6   2        0.04       -0.06      0.41 o 
   8  -6   2        0.70        0.71      0.52 o 
  -8  -5   2        0.84        0.60      0.56 o 
  -7  -5   2        0.12       -0.38      0.42 o 
  -6  -5   2        1.63        1.37      0.59 o 
  -5  -5   2       29.01       26.77      1.56 o 
  -4  -5   2        1.89        2.37      0.56 o 
  -3  -5   2       39.82       38.70      1.08 o 
  -2  -5   2        1.21        1.64      0.19 o 
  -1  -5   2      136.52      131.13      2.02 o 
   0  -5   2        5.76        4.23      0.28 o 
   1  -5   2        3.68        1.80      0.37 o 
   2  -5   2      154.41      150.11      3.99 o 
   3  -5   2        7.09        7.62      0.73 o 
   4  -5   2       30.31       24.17      1.30 o 
   5  -5   2        1.49        1.62      0.31 o 
   6  -5   2        3.01        3.26      0.65 o 
   7  -5   2        0.11        0.38      0.38 o 
   8  -5   2        2.25        2.06      0.64 o 
  -8  -4   2        3.86        4.39      0.93 o 
  -7  -4   2        1.76        2.37      0.66 o 
  -6  -4   2        0.37        0.31      0.40 o 
  -5  -4   2        6.07        5.66      0.74 o 
  -4  -4   2        2.28        3.02      0.27 o 
  -3  -4   2       42.27       43.42      0.76 o 
  -2  -4   2       42.86       51.16      0.94 o 
  -1  -4   2     1784.02     1916.26     23.16 o 
   0  -4   2      229.94      233.22      4.74 o 
   1  -4   2       63.40       64.70      1.99 o 
   2  -4   2        1.81        5.73      0.53 o 
   3  -4   2        2.09        1.44      0.37 o 
   4  -4   2       59.41       58.50      1.41 o 
   5  -4   2       20.21       21.28      0.90 o 
   6  -4   2        4.97        6.18      0.88 o 
   7  -4   2       80.43       80.18      2.03 o 
  -9  -3   2       12.59       13.48      1.38 o 
  -8  -3   2        5.02        6.27      0.96 o 
  -7  -3   2        5.19        5.35      0.84 o 
  -6  -3   2       23.16       21.17      1.32 o 
  -5  -3   2       16.46       16.18      1.07 o 
  -4  -3   2        5.99        9.17      0.46 o 
  -3  -3   2        6.07        5.75      0.26 o 
  -2  -3   2      233.00      235.10      2.54 o 
  -1  -3   2      460.81      502.94     10.09 o 
   0  -3   2      105.78       83.29      1.28 o 
   1  -3   2      156.66      153.06      3.71 o 
   3  -3   2       92.85       90.79      2.56 o 
   4  -3   2       44.15       42.02      1.10 o 
   5  -3   2       29.29       31.94      1.00 o 
   6  -3   2        0.56        0.21      0.22 o 
   7  -3   2        0.11       -0.16      0.28 o 
   8  -3   2        2.33        2.54      0.66 o 
  -9  -2   2        2.28        0.90      0.58 o 
  -8  -2   2        3.67        2.63      0.68 o 
  -7  -2   2        0.49        0.03      0.37 o 
  -6  -2   2       16.61       20.96      1.24 o 
  -5  -2   2       28.82       30.45      0.96 o 
  -4  -2   2       53.40       47.85      1.13 o 
  -3  -2   2     1196.19     1229.00     37.62 o 
  -2  -2   2      614.63      628.36      8.12 o 
  -1  -2   2       36.23       39.29      0.82 o 
   0  -2   2      377.20      367.21      5.63 o 
   1  -2   2      346.20      316.80      6.89 o 
   2  -2   2        5.54        4.10      0.35 o 
   3  -2   2       15.42       15.72      0.54 o 
   4  -2   2        9.02       10.96      0.53 o 
   5  -2   2       15.65       14.44      0.63 o 
   6  -2   2        5.31        5.60      0.63 o 
   7  -2   2        7.43        8.31      0.84 o 
   8  -2   2        5.97        7.30      0.92 o 
   9  -2   2       23.56       23.84      1.62 o 
  -9  -1   2        5.23        4.39      0.83 o 
  -8  -1   2       13.27       13.16      1.15 o 
  -7  -1   2       43.25       42.80      1.92 o 
  -6  -1   2       12.37       12.48      0.61 o 
  -5  -1   2       51.62       52.99      1.27 o 
  -4  -1   2     1391.29     1449.23     21.46 o 
  -3  -1   2       64.61       80.95      1.53 o 
  -2  -1   2     1169.23     1092.53     21.17 o 
   0  -1   2        0.02        0.40      0.12 o 
   1  -1   2       44.99       38.75      1.08 o 
   2  -1   2        7.06        8.62      0.32 o 
   3  -1   2        0.56        1.59      0.23 o 
   4  -1   2       77.39       80.57      3.11 o 
   5  -1   2       58.49       63.18      1.44 o 
   6  -1   2       32.18       34.52      1.59 o 
   7  -1   2        6.70        7.11      0.85 o 
   8  -1   2        0.26       -0.03      0.36 o 
   9  -1   2        0.15        0.31      0.48 o 
  -9   0   2        3.19        1.53      0.61 o 
  -8   0   2        0.06        0.74      0.43 o 
  -7   0   2        3.42        3.79      0.43 o 
  -6   0   2        0.00        0.05      0.18 o 
  -5   0   2       78.16       78.94      1.67 o 
  -4   0   2      697.30      726.85     10.99 o 
  -3   0   2       11.45       12.63      0.49 o 
  -2   0   2     3405.87     3207.49     59.15 o 
  -1   0   2      345.79      329.63      4.10 o 
   0   0   2     2730.07     2565.28     52.73 o 
   1   0   2      167.60      144.56      2.27 o 
   2   0   2      388.24      387.19      5.87 o 
   3   0   2        1.15        1.50      0.27 o 
   4   0   2       67.84       70.59      1.42 o 
   5   0   2       15.70       18.00      1.04 o 
   6   0   2      106.24      114.14      3.53 o 
   7   0   2      130.88      130.02      4.05 o 
   8   0   2       15.39       18.67      1.43 o 
   9   0   2       11.11       12.20      1.22 o 
  -7   1   2       26.57       25.77      0.96 o 
  -6   1   2        1.01        0.04      0.20 o 
  -5   1   2      664.84      670.94     10.30 o 
  -4   1   2     1499.93     1548.73     48.59 o 
  -3   1   2      106.39      130.07     16.49 o 
  -2   1   2     2148.38     2183.31     26.27 o 
  -1   1   2      327.90      326.20      5.01 o 
   0   1   2       44.29       46.57      0.69 o 
   1   1   2       36.26       26.12      0.84 o 
   2   1   2      632.01      643.79     13.86 o 
   3   1   2       59.65       54.58      1.27 o 
   4   1   2      498.55      521.48     11.74 o 
   5   1   2       17.18       20.06      1.14 o 
   6   1   2      285.05      277.73      7.08 o 
   7   1   2        9.68        9.06      0.97 o 
   8   1   2        3.31        1.93      0.62 o 
   9   1   2        3.35        4.95      0.99 o 
  -8   2   2        3.60        1.88      0.60 o 
  -7   2   2        0.50        0.67      0.40 o 
  -6   2   2      261.66      262.40      4.52 o 
  -5   2   2      124.70      124.34      2.39 o 
  -4   2   2     1347.22     1366.67     20.24 o 
  -3   2   2      356.83      350.66      5.44 o 
  -2   2   2      815.72      822.25     12.38 o 
  -1   2   2      106.67      106.94      1.89 o 
   0   2   2     1590.89     1529.57     18.42 o 
   1   2   2        0.95        2.95      0.21 o 
   2   2   2       62.21       65.72      1.90 o 
   3   2   2        9.87       12.68      0.77 o 
   4   2   2        7.35        4.08      0.54 o 
   5   2   2      108.37      103.21      3.21 o 
   6   2   2      265.76      271.21      7.02 o 
   7   2   2       55.50       55.44      2.45 o 
   8   2   2        0.46        0.97      0.55 o 
   9   2   2        2.72        3.80      0.91 o 
  -8   3   2        0.18        0.49      0.53 o 
  -7   3   2       12.27       12.32      1.04 o 
  -6   3   2      150.12      148.61      4.24 o 
  -5   3   2        1.93        0.92      0.35 o 
  -4   3   2        4.85        5.26      0.32 o 
  -3   3   2      512.85      525.57      6.65 o 
  -2   3   2       39.13       38.70      0.99 o 
  -1   3   2       77.53       72.44      1.12 o 
   0   3   2       89.64       83.93      1.26 o 
   1   3   2       19.52       13.62      0.36 o 
   2   3   2       74.69       72.98      1.14 o 
   3   3   2        4.27        4.55      0.51 o 
   4   3   2      231.25      229.99      5.85 o 
   5   3   2      223.59      218.62      5.82 o 
   6   3   2        0.09        1.00      0.49 o 
   7   3   2        0.85        0.77      0.49 o 
   8   3   2        1.30        1.22      0.60 o 
  -9   4   2        3.12        2.52      0.75 o 
  -8   4   2        0.55        0.39      0.45 o 
  -7   4   2        2.33        1.53      0.55 o 
  -6   4   2        8.15        6.45      0.78 o 
  -5   4   2       35.62       36.70      1.66 o 
  -4   4   2       27.00       26.30      1.31 o 
  -3   4   2      195.79      199.14      4.30 o 
  -2   4   2      313.79      325.45      5.38 o 
  -1   4   2        4.55        5.07      0.25 o 
   0   4   2       10.91       13.97      0.42 o 
   1   4   2        8.01        8.10      0.32 o 
   2   4   2        0.63        1.12      0.14 o 
   3   4   2        4.56        4.34      0.40 o 
   4   4   2       34.24       32.94      1.59 o 
   5   4   2      111.54      112.87      3.65 o 
   6   4   2       10.11        9.95      1.06 o 
   7   4   2        0.01        0.53      0.53 o 
   8   4   2        4.13        5.03      1.00 o 
  -8   5   2        9.92       12.09      1.23 o 
  -7   5   2        8.22        7.95      0.99 o 
  -6   5   2        2.25        3.08      0.66 o 
  -5   5   2        0.00        0.19      0.38 o 
  -4   5   2       34.00       33.92      1.57 o 
  -3   5   2       57.59       59.65      1.70 o 
  -2   5   2       23.58       24.65      0.88 o 
  -1   5   2       14.27       15.58      1.12 o 
   0   5   2        1.14        1.34      0.19 o 
   1   5   2       72.29       65.69      1.91 o 
   2   5   2      227.26      230.86      4.11 o 
   3   5   2      928.94      915.46     14.29 o 
   4   5   2       37.96       40.18      1.29 o 
   5   5   2       81.82       88.33      2.18 o 
   6   5   2        0.01        0.16      0.44 o 
   7   5   2       14.29       15.47      1.40 o 
  -8   6   2       11.99       11.65      1.29 o 
  -7   6   2       36.04       31.75      1.85 o 
  -6   6   2        7.97        6.84      0.96 o 
  -5   6   2       47.71       47.06      2.15 o 
  -4   6   2       33.09       38.02      1.81 o 
  -3   6   2       28.21       28.21      1.07 o 
  -2   6   2       33.09       31.45      1.09 o 
  -1   6   2      147.91      146.11      2.91 o 
   0   6   2        2.84        3.00      0.37 o 
   1   6   2      107.29       98.54      2.76 o 
   2   6   2       23.91       22.27      1.18 o 
   3   6   2        0.04        0.05      0.27 o 
   4   6   2       33.85       32.16      1.20 o 
   5   6   2        0.20        0.02      0.41 o 
   6   6   2        6.95        9.29      1.19 o 
   7   6   2        0.17       -0.06      0.51 o 
  -7   7   2        0.24        0.03      0.48 o 
  -6   7   2        6.60        6.19      0.96 o 
  -5   7   2        8.99        9.30      1.02 o 
  -4   7   2        1.07        1.08      0.49 o 
  -3   7   2        6.60        5.38      0.90 o 
  -2   7   2        1.37        1.04      0.34 o 
  -1   7   2        0.09        0.81      0.31 o 
   0   7   2       77.88       82.42      1.98 o 
   1   7   2       63.11       51.34      2.19 o 
   2   7   2       83.57       81.50      2.48 o 
   3   7   2       12.55       12.08      0.73 o 
   4   7   2        1.25        1.29      0.53 o 
   5   7   2        0.09        0.66      0.47 o 
   6   7   2        0.05       -0.41      0.44 o 
  -6   8   2        0.75        0.54      0.53 o 
  -5   8   2        3.54        2.42      0.72 o 
  -4   8   2       12.72       12.58      1.15 o 
  -3   8   2        4.76        5.15      0.62 o 
  -2   8   2        1.37        1.11      0.37 o 
  -1   8   2       30.89       31.55      1.22 o 
   0   8   2        4.63        5.33      0.88 o 
   1   8   2        4.74        4.66      0.81 o 
   2   8   2        3.91        4.15      0.77 o 
   4   8   2        4.73        5.68      0.96 o 
   5   8   2        1.95        2.88      0.84 o 
  -4   9   2        2.94        3.92      0.82 o 
  -3   9   2        2.64        1.87      0.46 o 
  -2   9   2        7.48        8.56      0.77 o 
  -1   9   2        9.04        8.73      1.13 o 
   0   9   2       29.65       36.17      2.04 o 
   1   9   2        3.66        2.25      0.72 o 
  -2  10   2        1.27       -0.02      0.59 o 
  -1  10   2        3.88        3.25      0.89 o 
   0  10   2        1.30        3.40      0.90 o 
   0 -10   3        0.00        0.60      0.46 o 
   1 -10   3        0.48       -0.31      0.39 o 
   2 -10   3        1.29        1.24      0.56 o 
   3 -10   3        1.76        1.71      0.59 o 
  -4  -9   3        2.32        2.64      0.81 o 
  -3  -9   3        2.90        1.57      0.63 o 
  -2  -9   3       15.52       19.60      1.53 o 
  -1  -9   3        0.17        0.26      0.31 o 
   0  -9   3        2.86        3.46      0.71 o 
   1  -9   3        0.95        1.40      0.55 o 
   2  -9   3        1.30       -0.12      0.36 o 
   3  -9   3        0.09        0.08      0.41 o 
   4  -9   3        2.65        2.42      0.70 o 
   5  -9   3        0.25        0.32      0.53 o 
  -6  -8   3        0.47        0.24      0.60 o 
  -5  -8   3        0.07        0.14      0.50 o 
  -4  -8   3       20.71       17.47      1.46 o 
  -3  -8   3       51.37       47.99      2.34 o 
  -2  -8   3        5.65        5.48      0.58 o 
  -1  -8   3       26.81       24.08      1.02 o 
   0  -8   3       11.18        8.38      0.62 o 
   1  -8   3        6.02        6.91      0.83 o 
   2  -8   3       28.69       30.74      1.67 o 
   3  -8   3        0.62        0.36      0.38 o 
   4  -8   3        0.02        0.00      0.39 o 
   5  -8   3        3.82        5.87      0.94 o 
   6  -8   3        5.04        5.38      0.99 o 
  -7  -7   3        0.38        0.81      0.64 o 
  -6  -7   3        2.60        2.27      0.76 o 
  -5  -7   3       10.27       10.48      1.14 o 
  -4  -7   3       10.04        8.50      1.05 o 
  -3  -7   3        5.98        5.01      0.81 o 
  -2  -7   3       19.20       13.46      0.72 o 
  -1  -7   3        2.65        4.06      0.46 o 
   0  -7   3        3.33        2.84      0.53 o 
   1  -7   3        4.83        4.52      0.65 o 
   2  -7   3       12.50       12.05      1.00 o 
   3  -7   3        4.58        4.86      0.76 o 
   4  -7   3       24.00       27.91      1.63 o 
   5  -7   3       12.09       12.13      1.13 o 
   6  -7   3       22.29       25.56      1.69 o 
   7  -7   3       10.65       13.15      1.32 o 
  -7  -6   3        2.94        1.95      0.77 o 
  -6  -6   3        3.71        2.12      0.68 o 
  -5  -6   3       52.26       48.22      2.30 o 
  -4  -6   3       14.85       11.09      1.04 o 
  -3  -6   3       39.45       40.25      1.22 o 
  -2  -6   3        5.08        5.01      0.75 o 
  -1  -6   3        3.62        4.66      0.41 o 
   0  -6   3       30.78       32.79      1.05 o 
   1  -6   3       62.79       57.23      2.08 o 
   2  -6   3        2.96        2.66      0.53 o 
   3  -6   3       89.06       91.17      3.00 o 
   4  -6   3        9.02        8.80      0.88 o 
   5  -6   3        2.34        1.61      0.53 o 
   6  -6   3        1.55        1.93      0.60 o 
   7  -6   3        3.39        2.10      0.64 o 
  -8  -5   3        1.91        2.17      0.83 o 
  -7  -5   3        1.47        1.44      0.61 o 
  -6  -5   3        6.15        5.71      0.89 o 
  -5  -5   3        3.67        3.01      0.66 o 
  -4  -5   3       12.75        9.71      0.41 o 
  -3  -5   3       13.41       12.68      0.61 o 
  -2  -5   3        0.02        0.15      0.21 o 
  -1  -5   3       71.39       71.32      1.28 o 
   0  -5   3       45.04       42.76      1.15 o 
   1  -5   3       17.95       18.09      0.99 o 
   2  -5   3      140.79      131.58      3.63 o 
   3  -5   3       10.31        9.34      0.78 o 
   4  -5   3        4.79        4.68      0.67 o 
   5  -5   3       15.12       14.12      0.71 o 
   6  -5   3        5.65        6.41      0.67 o 
   7  -5   3        4.90        5.07      0.84 o 
  -8  -4   3        0.05       -0.20      0.42 o 
  -7  -4   3       23.13       24.70      1.60 o 
  -6  -4   3       33.40       28.52      1.61 o 
  -5  -4   3        8.27        7.12      0.77 o 
  -4  -4   3       40.82       40.30      1.13 o 
  -3  -4   3      122.32      137.61      1.95 o 
  -2  -4   3       10.52       12.21      0.32 o 
  -1  -4   3       24.77       15.51      0.45 o 
   0  -4   3        4.79        5.24      0.64 o 
   1  -4   3       11.89        8.71      0.62 o 
   2  -4   3       79.10       81.51      2.43 o 
   3  -4   3       53.65       53.51      1.87 o 
   4  -4   3       52.93       53.96      1.97 o 
   5  -4   3       26.35       28.84      0.98 o 
   6  -4   3        7.92        9.05      0.96 o 
   7  -4   3        5.21        5.94      0.57 o 
  -9  -3   3        0.22        0.42      0.53 o 
  -8  -3   3        0.39        1.30      0.62 o 
  -7  -3   3        2.80        2.84      0.65 o 
  -6  -3   3        5.33        6.91      0.82 o 
  -5  -3   3      219.08      220.79      3.90 o 
  -4  -3   3       11.17       14.64      0.60 o 
  -3  -3   3     1037.99     1095.79     13.40 o 
  -2  -3   3      345.97      381.15      4.86 o 
  -1  -3   3        1.39        0.59      0.11 o 
   0  -3   3      197.93      182.94      4.29 o 
   1  -3   3      130.50      121.16      3.10 o 
   2  -3   3      104.98       97.46      2.65 o 
   3  -3   3      231.15      225.18      5.34 o 
   4  -3   3        0.82        0.76      0.20 o 
   5  -3   3      234.97      238.19      4.19 o 
   6  -3   3       54.01       54.25      1.49 o 
   7  -3   3       58.04       59.79      2.44 o 
   8  -3   3       15.32       16.33      1.29 o 
   9  -3   3        0.20       -0.26      0.43 o 
  -9  -2   3        4.00        5.28      0.95 o 
  -8  -2   3        2.59        1.60      0.60 o 
  -7  -2   3       46.21       44.93      2.03 o 
  -6  -2   3        3.23        4.26      0.41 o 
  -5  -2   3       75.11       76.70      1.95 o 
  -3  -2   3       77.83       74.71      2.10 o 
  -2  -2   3        0.07        0.05      0.07 o 
  -1  -2   3        0.00       -0.05      0.05 o 
   0  -2   3        6.60        4.02      0.21 o 
   1  -2   3      608.37      576.34     12.21 o 
   2  -2   3        0.79        1.22      0.24 o 
   3  -2   3       81.48       85.13      1.68 o 
   4  -2   3      128.93      136.69      2.53 o 
   5  -2   3       44.09       43.25      1.17 o 
   6  -2   3       16.18       17.34      1.14 o 
   7  -2   3       33.64       33.42      1.74 o 
   8  -2   3        4.54        4.92      0.84 o 
   9  -2   3        5.26        4.93      0.89 o 
  -9  -1   3        1.18        1.52      0.60 o 
  -8  -1   3        0.76        0.68      0.45 o 
  -7  -1   3       38.40       33.83      1.64 o 
  -6  -1   3        9.70        9.45      0.54 o 
  -5  -1   3       61.46       62.80      1.44 o 
  -4  -1   3      729.05      773.07     11.71 o 
  -3  -1   3      418.35      431.43      6.67 o 
  -2  -1   3        0.23        1.10      0.14 o 
  -1  -1   3      482.00      446.97      6.79 o 
   0  -1   3     3650.42     3637.39     74.27 o 
   1  -1   3       27.93       25.24      0.82 o 
   2  -1   3        4.50        5.19      0.35 o 
   3  -1   3      141.69      131.79      2.32 o 
   4  -1   3      356.37      363.64      5.80 o 
   5  -1   3        0.00        0.02      0.16 o 
   6  -1   3        0.95        5.36      0.70 o 
   7  -1   3        0.00       -0.12      0.35 o 
   8  -1   3        1.44        1.03      0.50 o 
   9  -1   3       10.05       11.04      1.21 o 
  -8   0   3        8.89        9.93      0.96 o 
  -7   0   3        3.65        3.26      0.41 o 
  -6   0   3       51.61       45.58      1.24 o 
  -5   0   3        0.02       -0.31      0.40 o 
  -4   0   3       91.25       87.84      1.73 o 
  -3   0   3       13.10       11.57      0.53 o 
  -2   0   3      118.14      122.08      1.67 o 
  -1   0   3       19.82       17.74      0.37 o 
   0   0   3       46.25       44.14      1.18 o 
   1   0   3       31.83       37.79      0.56 o 
   2   0   3       13.00       12.59      0.38 o 
   3   0   3      322.41      350.97      5.46 o 
   4   0   3      597.37      632.58      9.63 o 
   5   0   3        1.27        2.17      0.47 o 
   6   0   3       13.54       14.30      1.06 o 
   7   0   3       30.28       30.41      1.68 o 
   8   0   3        2.29        2.69      0.74 o 
   9   0   3        3.27        4.34      0.90 o 
  -8   1   3        6.52        4.99      0.77 o 
  -7   1   3        5.03        4.06      0.66 o 
  -6   1   3      650.10      656.18     10.25 o 
  -5   1   3      110.10      112.13      3.48 o 
  -4   1   3      663.42      672.86     10.22 o 
  -3   1   3        8.43        5.74      0.28 o 
  -2   1   3       37.85       35.42      0.62 o 
  -1   1   3      344.81      336.08      5.98 o 
   0   1   3        3.29        1.96      0.11 o 
   1   1   3        3.62        3.57      0.16 o 
   2   1   3      108.36      129.44      3.27 o 
   3   1   3      319.58      344.32      7.92 o 
   4   1   3      227.99      245.95      6.05 o 
   5   1   3        2.62        2.68      0.50 o 
   6   1   3        0.24        0.25      0.32 o 
   7   1   3        2.77        3.25      0.71 o 
   8   1   3        3.14        3.64      0.79 o 
   9   1   3        0.23        0.76      0.55 o 
  -8   2   3       93.26       80.28      2.97 o 
  -7   2   3       52.84       47.61      2.04 o 
  -6   2   3      415.62      395.52      9.28 o 
  -5   2   3      142.84      147.07      2.69 o 
  -4   2   3      145.81      149.67      2.63 o 
  -3   2   3       52.27       56.16      0.95 o 
  -2   2   3      106.22      100.98      1.91 o 
  -1   2   3       84.39       71.92      1.41 o 
   0   2   3       16.27       19.75      0.49 o 
   1   2   3        2.08        2.67      0.30 o 
   2   2   3     1913.53     1959.08     41.14 o 
   3   2   3       50.85       53.68      1.83 o 
   4   2   3      325.08      339.71      8.07 o 
   5   2   3        1.37        1.30      0.44 o 
   6   2   3       28.58       29.80      1.63 o 
   7   2   3       12.67       12.98      1.17 o 
   8   2   3        1.20        0.33      0.48 o 
  -9   3   3        0.23        0.13      0.55 o 
  -8   3   3       81.02       73.18      2.86 o 
  -7   3   3       40.46       40.30      1.92 o 
  -6   3   3        0.50        0.69      0.41 o 
  -5   3   3       23.96       24.76      1.30 o 
  -4   3   3       88.41       86.48      2.64 o 
  -3   3   3       31.23       24.70      0.82 o 
  -2   3   3       14.31       11.54      0.50 o 
  -1   3   3       31.18       33.59      0.62 o 
   0   3   3       68.92       63.53      1.02 o 
   1   3   3      826.64      880.89     10.80 o 
   2   3   3       45.48       59.75      1.12 o 
   3   3   3       46.79       42.75      1.62 o 
   4   3   3      295.52      302.34      7.39 o 
   5   3   3       62.09       65.64      2.48 o 
   6   3   3        6.84        8.29      0.92 o 
   7   3   3        0.03       -0.37      0.37 o 
   8   3   3        1.70        2.92      0.77 o 
  -9   4   3        0.27       -0.17      0.44 o 
  -8   4   3       11.54       10.53      1.08 o 
  -7   4   3        1.20        1.28      0.53 o 
  -6   4   3        0.16        0.28      0.41 o 
  -5   4   3       10.19        9.47      0.87 o 
  -4   4   3        1.97        1.77      0.42 o 
  -3   4   3       55.65       61.34      1.53 o 
  -2   4   3      298.68      287.65      4.86 o 
  -1   4   3       52.96       52.49      0.94 o 
   0   4   3        0.05        0.02      0.09 o 
   1   4   3        8.19       10.88      0.71 o 
   2   4   3       18.88       17.75      0.69 o 
   3   4   3      244.07      250.90      4.45 o 
   4   4   3        7.37        8.64      0.82 o 
   5   4   3      148.55      155.73      4.62 o 
   6   4   3        0.74        0.41      0.46 o 
   7   4   3        0.14        0.16      0.46 o 
   8   4   3        0.02        0.09      0.51 o 
  -8   5   3        4.63        5.36      1.00 o 
  -7   5   3        2.53        3.17      0.76 o 
  -6   5   3        4.10        6.31      0.86 o 
  -5   5   3        3.12        4.21      0.69 o 
  -4   5   3        7.30        5.75      0.53 o 
  -3   5   3        7.15        6.03      0.51 o 
  -2   5   3        3.52        3.58      0.64 o 
  -1   5   3       28.53       31.30      0.98 o 
   0   5   3      298.83      307.11      4.13 o 
   1   5   3       62.83       68.97      1.24 o 
   2   5   3        1.60        1.21      0.30 o 
   3   5   3        2.89        2.00      0.35 o 
   4   5   3       72.94       75.03      1.93 o 
   5   5   3        3.79        4.40      0.53 o 
   6   5   3        5.43        6.62      0.96 o 
   7   5   3        1.31        1.01      0.63 o 
  -7   6   3        6.36        6.94      1.04 o 
  -6   6   3        7.62        5.95      0.89 o 
  -5   6   3        0.13        0.24      0.37 o 
  -4   6   3       16.04       17.38      0.89 o 
  -3   6   3       10.53        9.36      1.10 o 
  -2   6   3       57.42       55.13      1.54 o 
  -1   6   3       26.75       27.89      1.11 o 
   0   6   3       57.42       54.50      1.44 o 
   1   6   3      570.89      585.26     13.64 o 
   2   6   3       12.56       15.41      0.77 o 
   3   6   3      208.29      210.82      4.05 o 
   4   6   3       26.18       27.76      1.12 o 
   5   6   3        3.00        3.38      0.76 o 
   6   6   3        4.64        5.65      1.01 o 
  -7   7   3        1.08        1.70      0.72 o 
  -6   7   3        0.18        0.20      0.42 o 
  -5   7   3        9.00        9.52      1.02 o 
  -4   7   3        7.07        7.00      0.70 o 
  -3   7   3        0.79        0.96      0.37 o 
  -2   7   3       17.23       15.32      2.52 o 
  -1   7   3      108.79      104.66      2.40 o 
   0   7   3        1.02        1.07      0.54 o 
   1   7   3        2.19        0.43      0.43 o 
   2   7   3       82.21       84.12      3.10 o 
   3   7   3        0.92        0.66      0.32 o 
   4   7   3        1.99        2.28      0.44 o 
   5   7   3        0.92        0.20      0.47 o 
   6   7   3        0.06        0.32      0.59 o 
  -6   8   3        3.44        4.38      0.89 o 
  -5   8   3        2.29        3.13      0.77 o 
  -4   8   3        6.25        6.79      0.99 o 
  -3   8   3        0.63        2.32      0.57 o 
  -2   8   3       20.29       23.08      1.07 o 
  -1   8   3       26.72       25.76      1.38 o 
   0   8   3       14.00       10.80      1.10 o 
   1   8   3        3.23        3.14      0.73 o 
   2   8   3       12.31       13.80      1.24 o 
   3   8   3       15.47       15.39      1.32 o 
  -4   9   3        1.21        1.11      0.57 o 
  -3   9   3        0.42        0.37      0.38 o 
  -2   9   3        0.09        0.36      0.33 o 
  -1   9   3        1.97        1.07      0.60 o 
   0   9   3       10.03       10.95      1.25 o 
   1   9   3        3.53        4.13      0.85 o 
   2   9   3        1.54        2.92      0.81 o 
  -2 -10   4        3.44        3.49      0.92 o 
   0 -10   4        2.60        2.59      0.71 o 
   1 -10   4        1.99        2.95      0.75 o 
   2 -10   4        0.57        0.01      0.46 o 
   3 -10   4        2.14        3.31      0.86 o 
  -4  -9   4        0.00        0.01      0.48 o 
  -3  -9   4        0.67        0.01      0.55 o 
  -2  -9   4        5.49        5.98      1.01 o 
  -1  -9   4        0.01        0.06      0.30 o 
   0  -9   4        0.22        0.16      0.32 o 
   1  -9   4        0.93        0.26      0.41 o 
   2  -9   4        0.34       -0.10      0.32 o 
   3  -9   4        0.02        0.61      0.46 o 
   4  -9   4        3.24        3.09      0.78 o 
   5  -9   4        1.01        0.69      0.56 o 
  -6  -8   4        0.76        1.48      0.74 o 
  -5  -8   4        1.32        1.19      0.59 o 
  -4  -8   4        7.76        9.30      1.18 o 
  -3  -8   4       37.39       32.83      1.93 o 
  -2  -8   4       10.57        7.68      0.64 o 
  -1  -8   4        0.33        0.70      0.32 o 
   0  -8   4        0.78        0.63      0.39 o 
   1  -8   4        6.18        4.78      0.77 o 
   2  -8   4        4.03        3.80      0.70 o 
   3  -8   4        0.09        0.45      0.41 o 
   4  -8   4       40.75       39.79      2.08 o 
   5  -8   4        9.91        8.50      1.11 o 
   6  -8   4       26.85       29.33      1.89 o 
  -6  -7   4        0.00        0.04      0.43 o 
  -5  -7   4        9.05        8.22      1.11 o 
  -4  -7   4       18.56       18.50      1.41 o 
  -3  -7   4       15.45       13.42      0.77 o 
  -2  -7   4       11.93       10.34      0.66 o 
  -1  -7   4       17.72       14.81      0.76 o 
   0  -7   4        2.39        1.19      0.31 o 
   1  -7   4       17.17       18.68      1.20 o 
   2  -7   4        2.19        1.75      0.52 o 
   3  -7   4        1.13        1.57      0.53 o 
   4  -7   4       38.67       39.14      1.96 o 
   5  -7   4        1.06        0.99      0.55 o 
   6  -7   4       23.07       26.67      1.71 o 
   7  -7   4        3.84        2.74      0.79 o 
  -7  -6   4        0.00        0.19      0.50 o 
  -6  -6   4        6.27        7.04      1.06 o 
  -5  -6   4       64.43       57.19      2.56 o 
  -4  -6   4      117.98      103.20      2.41 o 
  -3  -6   4        1.25        0.65      0.64 o 
  -2  -6   4       23.67       23.13      0.90 o 
  -1  -6   4       40.50       38.88      1.20 o 
   0  -6   4       11.50       11.96      0.63 o 
   1  -6   4       17.41       15.88      1.04 o 
   2  -6   4      106.33      101.48      3.18 o 
   3  -6   4      233.42      217.59      5.71 o 
   4  -6   4       26.94       26.99      1.51 o 
   5  -6   4       29.29       31.42      1.15 o 
   6  -6   4        0.06        0.17      0.38 o 
   7  -6   4        0.03        0.67      0.48 o 
  -8  -5   4        0.07       -0.02      0.54 o 
  -7  -5   4        0.08        0.20      0.45 o 
  -6  -5   4        2.44        2.03      0.63 o 
  -5  -5   4        1.44        1.64      0.53 o 
  -4  -5   4        5.39        4.34      0.31 o 
  -3  -5   4       20.60       18.10      0.56 o 
  -2  -5   4        1.96        3.06      0.64 o 
  -1  -5   4       17.37       19.42      0.76 o 
   0  -5   4        0.03       -0.07      0.14 o 
   1  -5   4       22.35       27.62      1.28 o 
   2  -5   4       79.38       75.76      2.48 o 
   3  -5   4       57.22       51.91      1.96 o 
   4  -5   4        0.04        0.07      0.30 o 
   5  -5   4       20.03       20.07      0.88 o 
   6  -5   4       14.77       14.15      0.78 o 
   7  -5   4        1.29        1.56      0.41 o 
  -8  -4   4        0.75        1.36      0.62 o 
  -7  -4   4       24.18       26.36      1.66 o 
  -6  -4   4       51.65       45.61      2.10 o 
  -5  -4   4       22.64       16.51      0.75 o 
  -4  -4   4        9.46       10.71      0.58 o 
  -3  -4   4       56.20       53.15      1.34 o 
  -2  -4   4        4.02        3.99      0.43 o 
  -1  -4   4        2.15        2.17      0.20 o 
   0  -4   4        0.02        0.38      0.61 o 
   1  -4   4       43.55       49.83      1.73 o 
   2  -4   4      201.24      207.73      5.14 o 
   3  -4   4        0.71        0.28      0.28 o 
   4  -4   4       56.58       62.73      2.17 o 
   5  -4   4       15.98       16.03      0.74 o 
   6  -4   4       26.98       28.28      1.08 o 
   7  -4   4       61.89       63.31      2.62 o 
   8  -4   4        0.18        0.53      0.49 o 
  -9  -3   4        0.36       -0.42      0.42 o 
  -8  -3   4       13.10       12.75      1.18 o 
  -7  -3   4       19.30       18.92      1.33 o 
  -6  -3   4        4.34        4.87      0.56 o 
  -5  -3   4        7.95       10.73      0.58 o 
  -4  -3   4       10.68       13.89      0.61 o 
  -3  -3   4       32.18       33.17      1.46 o 
  -2  -3   4        1.05        1.19      0.37 o 
  -1  -3   4       48.18       58.69      0.99 o 
   0  -3   4      237.05      227.87      5.30 o 
   1  -3   4      233.25      217.66      5.13 o 
   2  -3   4        2.15        3.35      0.43 o 
   3  -3   4      132.66      136.83      3.56 o 
   4  -3   4        0.38        0.27      0.17 o 
   5  -3   4        8.76       10.40      0.57 o 
   6  -3   4       44.14       45.03      1.34 o 
   7  -3   4        1.28        1.43      0.50 o 
   8  -3   4        3.79        4.66      0.85 o 
  -9  -2   4       15.58       14.61      1.30 o 
  -8  -2   4       10.49       12.80      1.15 o 
  -7  -2   4        0.53        0.81      0.42 o 
  -6  -2   4        2.22        3.31      0.39 o 
  -5  -2   4       98.67      101.22      2.11 o 
  -4  -2   4       12.54       10.82      0.52 o 
  -3  -2   4      333.60      343.82      5.53 o 
  -2  -2   4       39.23       44.69      1.05 o 
  -1  -2   4       76.13       78.36      2.13 o 
   0  -2   4      188.67      204.34      3.02 o 
   1  -2   4       27.86       29.50      1.05 o 
   2  -2   4      329.59      333.89      7.39 o 
   3  -2   4      265.33      256.29      5.86 o 
   4  -2   4        0.01       -0.02      0.13 o 
   5  -2   4      152.86      165.63      3.53 o 
   6  -2   4       53.63       50.53      2.12 o 
   7  -2   4       14.74       15.54      1.20 o 
   8  -2   4        9.77        8.75      1.06 o 
   9  -2   4        8.83       10.86      1.22 o 
  -8  -1   4        4.79        3.64      0.69 o 
  -7  -1   4        0.11        1.32      1.26 o 
  -6  -1   4        1.89        1.45      0.30 o 
  -5  -1   4        5.96        6.56      0.44 o 
  -4  -1   4      137.41      146.40      2.66 o 
  -3  -1   4       11.86       12.18      0.77 o 
  -2  -1   4       15.67       14.80      0.33 o 
  -1  -1   4      118.97      106.48      1.90 o 
   0  -1   4     1069.96     1012.81     21.01 o 
   1  -1   4       15.17       17.41      0.44 o 
   2  -1   4        0.38        0.28      0.16 o 
   3  -1   4      175.65      172.79      2.96 o 
   4  -1   4      325.67      343.88      5.54 o 
   5  -1   4       37.77       42.14      1.79 o 
   6  -1   4        5.47        5.68      0.77 o 
   7  -1   4       16.52       16.30      1.23 o 
   8  -1   4        3.45        3.20      0.75 o 
   9  -1   4        1.41        2.15      0.74 o 
  -8   0   4        0.32        0.49      0.46 o 
  -7   0   4        0.03        0.44      0.75 o 
  -6   0   4        5.28        4.57      0.43 o 
  -5   0   4        0.01        0.30      0.23 o 
  -4   0   4        5.27        7.01      0.40 o 
  -3   0   4      134.33      121.23      2.16 o 
  -2   0   4        3.41        4.74      0.20 o 
  -1   0   4      122.19      129.29      2.17 o 
   0   0   4        1.25        1.33      0.19 o 
   1   0   4        0.00        0.36      0.11 o 
   2   0   4        1.41        3.65      0.23 o 
   3   0   4       31.51       36.07      0.84 o 
   4   0   4      140.26      144.35      3.96 o 
   5   0   4        6.76        6.72      0.70 o 
   6   0   4        4.56        5.12      0.72 o 
   7   0   4        0.58        0.32      0.40 o 
   8   0   4        0.22       -0.02      0.45 o 
   9   0   4        7.67        6.90      1.08 o 
  -8   1   4        1.26        1.76      0.59 o 
  -7   1   4       33.28       31.47      1.61 o 
  -6   1   4       29.23       30.98      1.56 o 
  -5   1   4       56.24       58.68      1.37 o 
  -4   1   4       21.86       20.10      0.64 o 
  -3   1   4        6.62        5.28      0.23 o 
  -2   1   4      402.76      399.89      5.04 o 
  -1   1   4      362.46      357.25      5.55 o 
   0   1   4     1156.05     1147.42     16.87 o 
   1   1   4      605.58      627.02     12.36 o 
   2   1   4     3358.54     3315.50     48.51 o 
   3   1   4      162.55      175.44      4.47 o 
   4   1   4       19.45       25.53      1.27 o 
   5   1   4        7.07        5.60      0.70 o 
   6   1   4        4.87        7.26      0.82 o 
   7   1   4        1.23        0.80      0.45 o 
   8   1   4        0.00       -0.34      0.40 o 
  -9   2   4        7.83        7.52      1.04 o 
  -8   2   4       62.11       55.53      2.41 o 
  -7   2   4        1.25        1.51      0.55 o 
  -6   2   4      198.87      184.00      4.97 o 
  -5   2   4       41.35       41.58      1.71 o 
  -4   2   4       84.61       83.69      2.56 o 
  -3   2   4        0.05       -0.01      0.10 o 
  -2   2   4      127.25      129.93      2.37 o 
  -1   2   4      132.92      137.83      2.42 o 
   0   2   4      476.81      484.25      6.04 o 
   1   2   4      424.34      457.78     10.49 o 
   2   2   4        0.19        0.69      0.24 o 
   3   2   4       17.53       17.31      0.96 o 
   4   2   4        0.01        0.02      0.24 o 
   5   2   4        1.46        1.13      0.43 o 
   6   2   4        4.65        5.25      0.80 o 
   7   2   4        7.50        6.74      0.95 o 
   8   2   4       12.74       14.89      1.37 o 
  -9   3   4        7.69        7.80      1.10 o 
  -8   3   4       50.89       42.31      2.13 o 
  -7   3   4       29.48       28.56      1.60 o 
  -6   3   4      109.57       98.05      3.20 o 
  -5   3   4       38.53       37.45      1.68 o 
  -4   3   4       18.91       18.85      0.77 o 
  -3   3   4       21.08       21.89      0.78 o 
  -2   3   4      561.42      578.95      9.46 o 
  -1   3   4        0.30        0.53      0.19 o 
   0   3   4     1075.67     1127.37     13.74 o 
   1   3   4     1248.89     1285.41     22.94 o 
   2   3   4        4.15        2.74      0.42 o 
   3   3   4       80.09       74.26      2.39 o 
   4   3   4        0.02        0.29      0.33 o 
   5   3   4        9.86       10.59      0.95 o 
   6   3   4        0.00       -0.11      0.39 o 
   7   3   4        7.23        6.37      0.97 o 
   8   3   4        3.33        3.61      0.87 o 
  -8   4   4        0.79        0.42      0.50 o 
  -7   4   4        0.85        1.83      0.55 o 
  -6   4   4        4.12        4.45      0.74 o 
  -5   4   4       14.27       12.04      0.97 o 
  -4   4   4        9.18        8.78      0.57 o 
  -3   4   4       14.22       12.81      0.73 o 
  -2   4   4       18.41       20.48      1.38 o 
  -1   4   4      193.61      175.21      3.16 o 
   0   4   4        1.45        1.46      0.33 o 
   1   4   4       64.77       68.78      1.18 o 
   2   4   4       37.34       36.82      1.50 o 
   3   4   4       75.53       82.51      1.93 o 
   4   4   4        6.40        6.12      0.76 o 
   5   4   4       37.00       37.44      1.86 o 
   6   4   4        3.77        3.95      0.77 o 
   7   4   4        0.89        0.74      0.50 o 
  -8   5   4        9.54       12.93      1.32 o 
  -7   5   4        0.08       -0.17      0.43 o 
  -6   5   4        7.70        6.41      0.90 o 
  -5   5   4       25.90       20.79      1.31 o 
  -4   5   4        5.59        5.94      0.55 o 
  -3   5   4       23.08       22.90      1.68 o 
  -2   5   4        0.54        1.71      0.32 o 
  -1   5   4      307.86      315.25      5.34 o 
   0   5   4      132.39      129.55      2.53 o 
   1   5   4      163.29      159.06      3.02 o 
   2   5   4        0.62        0.26      0.22 o 
   3   5   4       32.40       31.62      1.11 o 
   4   5   4        2.96        2.68      0.43 o 
   5   5   4        0.09        0.23      0.28 o 
   6   5   4        0.00       -0.20      0.28 o 
   7   5   4        2.29        2.63      0.80 o 
  -7   6   4        0.14        0.37      0.53 o 
  -6   6   4        0.07        0.46      0.46 o 
  -5   6   4        2.76        2.86      0.64 o 
  -4   6   4        6.42        8.67      0.67 o 
  -3   6   4       35.07       35.97      1.25 o 
  -2   6   4       79.82       83.41      2.03 o 
  -1   6   4      209.88      227.85      4.18 o 
   0   6   4       78.73       72.80      2.73 o 
   1   6   4        5.69        7.39      0.84 o 
   2   6   4       48.86       46.18      2.08 o 
   3   6   4        1.83        1.30      0.35 o 
   4   6   4       14.72       15.48      0.87 o 
   5   6   4        2.95        4.17      0.56 o 
   6   6   4        0.04        0.53      0.53 o 
  -6   7   4        2.80        2.61      0.71 o 
  -5   7   4        2.16        2.69      0.65 o 
  -4   7   4       21.15       18.39      1.21 o 
  -3   7   4      116.04      123.67      4.67 o 
  -2   7   4        0.05        0.37      0.32 o 
  -1   7   4       53.26       53.82      1.59 o 
   0   7   4        1.51        2.27      0.65 o 
   1   7   4       10.58        9.84      1.00 o 
   2   7   4       23.54       24.49      1.56 o 
   3   7   4        8.26        9.56      1.04 o 
   4   7   4        0.04       -0.12      0.42 o 
   5   7   4        1.41        1.06      0.59 o 
  -5   8   4        5.81        4.76      0.89 o 
  -4   8   4        1.10        0.98      0.41 o 
  -3   8   4       25.94       26.16      1.20 o 
  -2   8   4        0.76        0.39      0.32 o 
  -1   8   4        2.76        3.97      0.85 o 
   0   8   4       17.40       20.43      1.51 o 
   1   8   4        0.11       -0.35      0.37 o 
   2   8   4        6.77        7.05      1.04 o 
   3   8   4        8.17       11.44      1.22 o 
  -4   9   4        0.29        1.03      0.99 o 
  -3   9   4        1.13        1.53      0.47 o 
  -2   9   4        0.65        1.28      0.64 o 
  -1   9   4        2.70        3.57      0.87 o 
   0   9   4        7.19        7.24      1.14 o 
   2   9   4        2.02        3.24      0.86 o 
  -2 -10   5        4.10        3.19      0.87 o 
  -1 -10   5        1.06        0.26      0.46 o 
   0 -10   5        5.37        4.47      0.84 o 
   1 -10   5        0.42       -0.30      0.39 o 
   2 -10   5        1.90        3.55      0.82 o 
  -4  -9   5        1.14        2.35      0.83 o 
  -3  -9   5        1.46        2.30      0.80 o 
  -2  -9   5        2.08        1.28      0.77 o 
  -1  -9   5       16.75       19.62      1.11 o 
   0  -9   5       10.62       11.97      1.13 o 
   1  -9   5        0.07        0.62      0.44 o 
   2  -9   5        2.76        2.95      0.71 o 
   3  -9   5        6.11        6.96      1.00 o 
   4  -9   5        0.08        0.21      0.53 o 
  -5  -8   5        0.02        0.21      0.52 o 
  -4  -8   5        6.28        5.08      0.99 o 
  -3  -8   5       17.65       16.28      0.98 o 
  -2  -8   5        1.62        1.49      0.39 o 
  -1  -8   5        3.43        3.70      0.75 o 
   0  -8   5       22.63       22.99      1.45 o 
   1  -8   5        0.37        0.67      0.45 o 
   2  -8   5        3.55        4.92      0.79 o 
   3  -8   5        0.01        0.16      0.37 o 
   4  -8   5        0.88        0.33      0.49 o 
   5  -8   5        5.87        8.24      1.12 o 
  -6  -7   5        9.92        8.49      1.19 o 
  -5  -7   5        1.54        0.75      0.56 o 
  -4  -7   5        5.91        3.59      0.79 o 
  -3  -7   5        6.14        4.92      0.53 o 
  -2  -7   5        0.91        1.33      0.33 o 
  -1  -7   5       17.72       19.47      0.99 o 
   0  -7   5        8.05        7.73      0.81 o 
   1  -7   5       20.92       19.73      1.28 o 
   2  -7   5      116.29      113.22      3.62 o 
   3  -7   5        2.59        1.84      0.55 o 
   4  -7   5      127.01      132.48      4.21 o 
   5  -7   5        9.19       10.41      1.12 o 
   6  -7   5       22.75       26.83      1.72 o 
  -7  -6   5        0.63        0.53      0.53 o 
  -6  -6   5       11.19       10.32      1.15 o 
  -5  -6   5       66.01       60.89      2.66 o 
  -4  -6   5        3.75        3.49      0.34 o 
  -3  -6   5        0.05        0.17      0.21 o 
  -2  -6   5        0.64        0.95      0.27 o 
  -1  -6   5        0.14        0.47      0.24 o 
   0  -6   5       65.28       62.61      2.28 o 
   1  -6   5       16.58       17.11      1.13 o 
   2  -6   5       39.91       36.97      1.73 o 
   3  -6   5       57.62       52.50      2.13 o 
   4  -6   5       60.88       61.06      2.41 o 
   5  -6   5       19.89       19.40      1.35 o 
   6  -6   5        1.54        1.42      0.36 o 
   7  -6   5        4.13        4.55      0.86 o 
  -8  -5   5        6.00        5.69      1.05 o 
  -7  -5   5        0.40        0.45      0.49 o 
  -6  -5   5       29.34       27.72      1.71 o 
  -5  -5   5       13.14       11.08      1.04 o 
  -4  -5   5        0.40        1.31      0.26 o 
  -3  -5   5       20.54       17.81      0.66 o 
  -2  -5   5        2.08        2.21      0.24 o 
  -1  -5   5        9.40        9.39      0.77 o 
   0  -5   5        9.31        9.17      0.74 o 
   1  -5   5       78.36       74.02      2.45 o 
   2  -5   5        4.18        5.06      0.64 o 
   3  -5   5      155.35      142.21      4.02 o 
   4  -5   5        1.97        2.37      0.52 o 
   5  -5   5       11.29       13.01      0.72 o 
   6  -5   5        0.00       -0.15      0.22 o 
   7  -5   5        0.64        0.20      0.45 o 
  -8  -4   5        1.07        0.92      0.50 o 
  -7  -4   5       17.91       16.06      1.30 o 
  -6  -4   5       18.46       17.47      1.26 o 
  -5  -4   5       29.60       29.37      1.06 o 
  -4  -4   5        1.42        1.36      0.47 o 
  -3  -4   5       36.94       31.71      1.01 o 
  -2  -4   5       35.13       28.95      0.70 o 
  -1  -4   5      125.23      125.73      1.87 o 
   0  -4   5        7.20        4.90      0.50 o 
   1  -4   5      573.38      582.60     12.79 o 
   2  -4   5      330.70      326.74      7.61 o 
   3  -4   5        0.21        2.91      0.48 o 
   4  -4   5       34.71       35.47      1.55 o 
   5  -4   5        0.03        0.49      0.24 o 
   6  -4   5        2.15        1.77      0.58 o 
   7  -4   5        9.37        9.58      1.04 o 
   8  -4   5        0.89        1.54      0.60 o 
  -9  -3   5        0.40        0.47      0.52 o 
  -8  -3   5        5.33        5.98      0.93 o 
  -7  -3   5        1.55        1.50      0.53 o 
  -6  -3   5        4.20        3.76      0.44 o 
  -5  -3   5       26.89       24.26      0.90 o 
  -4  -3   5        0.11        0.13      0.15 o 
  -3  -3   5       63.21       59.22      1.82 o 
  -2  -3   5        9.96        9.96      0.49 o 
  -1  -3   5       23.69       21.72      0.55 o 
   0  -3   5      274.63      290.87      4.29 o 
   1  -3   5      116.72      131.71      3.42 o 
   2  -3   5       18.97       23.60      1.08 o 
   3  -3   5      164.50      182.04      4.56 o 
   4  -3   5        0.01        0.09      0.17 o 
   5  -3   5       37.08       38.39      1.17 o 
   6  -3   5       12.89       13.28      1.08 o 
   7  -3   5        0.20        0.35      0.42 o 
   8  -3   5        6.28        6.59      1.00 o 
  -8  -2   5       12.71       14.77      1.24 o 
  -7  -2   5       79.36       77.50      1.95 o 
  -6  -2   5        0.86        0.88      0.28 o 
  -5  -2   5       32.53       30.61      0.98 o 
  -4  -2   5      131.45      135.67      2.61 o 
  -3  -2   5       43.14       41.59      1.08 o 
  -2  -2   5        6.10        7.51      0.40 o 
  -1  -2   5       70.34       68.62      1.45 o 
   0  -2   5     1353.41     1486.24     19.79 o 
   1  -2   5     2277.29     2477.61     50.81 o 
   2  -2   5       86.71       80.54      2.26 o 
   3  -2   5      245.21      269.99      6.21 o 
   4  -2   5       28.40       27.61      0.87 o 
   5  -2   5        1.32        3.39      0.63 o 
   6  -2   5       11.21       12.16      1.04 o 
   7  -2   5       11.87       12.51      1.13 o 
   8  -2   5       19.70       20.20      1.51 o 
  -7  -1   5       57.77       57.67      1.58 o 
  -6  -1   5        4.60        6.20      0.49 o 
  -5  -1   5        7.87       11.52      1.40 o 
  -4  -1   5        8.63        8.60      0.48 o 
  -3  -1   5       77.44       81.06      1.65 o 
  -2  -1   5      100.68       93.36      1.39 o 
  -1  -1   5       75.20       84.71      2.30 o 
   0  -1   5        0.02        1.60      0.26 o 
   1  -1   5      222.80      229.27      3.33 o 
   2  -1   5      210.60      198.35      4.54 o 
   3  -1   5       83.70       86.01      1.71 o 
   4  -1   5      122.18      136.61      2.53 o 
   5  -1   5       24.27       27.89      1.47 o 
   6  -1   5        0.64        0.09      0.31 o 
   7  -1   5       77.12       84.01      3.16 o 
   8  -1   5        0.42        0.41      0.52 o 
  -8   0   5        0.36        0.33      0.42 o 
  -7   0   5        6.20        5.19      0.76 o 
  -6   0   5        2.85        2.78      0.37 o 
  -5   0   5      161.44      153.21      2.86 o 
  -4   0   5       17.79       20.73      0.69 o 
  -3   0   5       16.94       19.97      0.49 o 
  -2   0   5      460.10      487.29      6.11 o 
  -1   0   5      559.22      589.05      8.94 o 
   0   0   5        2.18        2.53      0.30 o 
   1   0   5        4.08        3.72      0.30 o 
   2   0   5       16.75       12.74      0.44 o 
   3   0   5        1.16        1.09      0.17 o 
   4   0   5        6.32        7.00      0.70 o 
   5   0   5       27.52       28.94      1.49 o 
   6   0   5        3.68        2.82      0.63 o 
   7   0   5        6.55        6.15      0.90 o 
   8   0   5        1.82        1.42      0.63 o 
  -9   1   5        0.87        0.93      0.59 o 
  -8   1   5       14.93       13.26      1.14 o 
  -7   1   5       14.17       12.88      1.06 o 
  -6   1   5       53.08       51.99      2.09 o 
  -5   1   5       13.22       14.83      0.98 o 
  -4   1   5        2.57        2.77      0.25 o 
  -3   1   5      171.86      170.77      2.38 o 
  -2   1   5      268.11      268.27      6.23 o 
  -1   1   5        0.00       -0.01      0.08 o 
   0   1   5      421.12      433.51      6.59 o 
   1   1   5       26.96       31.55      0.73 o 
   2   1   5      327.22      328.03      3.84 o 
   3   1   5       70.83       70.01      2.26 o 
   4   1   5       12.28       13.07      0.93 o 
   5   1   5       34.44       31.46      1.59 o 
   6   1   5       18.70       18.59      1.35 o 
   7   1   5        0.13        0.05      0.39 o 
   8   1   5        4.43        4.02      0.83 o 
  -9   2   5        3.74        3.27      0.79 o 
  -8   2   5       23.91       24.79      1.61 o 
  -7   2   5        2.37        2.06      0.59 o 
  -6   2   5        0.06       -0.26      0.35 o 
  -5   2   5        4.52        4.26      0.61 o 
  -4   2   5       94.99       93.67      2.00 o 
  -3   2   5        0.95        0.65      0.18 o 
  -2   2   5       98.70       99.54      1.96 o 
  -1   2   5        3.82        4.82      0.26 o 
   0   2   5      824.66      924.83     11.33 o 
   1   2   5       15.93       15.96      0.48 o 
   2   2   5      512.66      527.54     11.68 o 
   3   2   5        0.22        0.57      0.27 o 
   4   2   5        0.74        0.70      0.34 o 
   5   2   5        4.11        3.12      0.60 o 
   6   2   5        1.25        0.30      0.45 o 
   7   2   5        0.09       -0.07      0.42 o 
   8   2   5        8.94        9.26      1.19 o 
  -9   3   5        1.06        1.86      0.71 o 
  -8   3   5       32.17       29.07      1.79 o 
  -7   3   5        3.86        3.32      0.69 o 
  -6   3   5        3.56        3.71      0.67 o 
  -5   3   5       35.08       32.96      1.58 o 
  -4   3   5      286.76      290.69      5.04 o 
  -3   3   5        4.36        4.69      0.41 o 
  -2   3   5        6.21        8.10      0.47 o 
  -1   3   5      162.62      161.67      2.92 o 
   0   3   5        0.33        0.32      0.10 o 
   1   3   5      569.89      570.50      7.17 o 
   2   3   5       42.65       44.31      1.59 o 
   3   3   5       17.48       17.62      1.03 o 
   4   3   5       13.32       12.40      0.95 o 
   5   3   5       21.02       19.97      1.31 o 
   6   3   5        9.26        8.53      0.95 o 
   7   3   5        3.81        3.75      0.84 o 
   8   3   5        0.38        0.12      0.55 o 
  -8   4   5        1.51        1.70      0.63 o 
  -7   4   5        9.13       10.20      1.06 o 
  -6   4   5        0.88        1.00      0.48 o 
  -5   4   5        0.10       -0.12      0.30 o 
  -4   4   5        0.84        0.86      0.28 o 
  -3   4   5       14.06       15.65      2.04 o 
  -2   4   5        3.59        4.04      0.39 o 
  -1   4   5      185.20      180.48      3.29 o 
   0   4   5        0.55        1.18      0.65 o 
   1   4   5       46.79       46.16      1.20 o 
   2   4   5       42.20       50.70      1.36 o 
   3   4   5        0.00       -0.16      0.20 o 
   4   4   5        0.27        0.21      0.35 o 
   5   4   5        0.04        0.06      0.39 o 
   6   4   5        3.82        3.41      0.77 o 
   7   4   5        0.02        1.32      0.62 o 
  -8   5   5        3.91        5.07      0.97 o 
  -7   5   5        0.14        0.88      0.55 o 
  -6   5   5        8.43        7.32      0.98 o 
  -5   5   5       18.93       17.38      1.24 o 
  -4   5   5       14.48       15.72      0.82 o 
  -3   5   5       17.35       17.49      0.85 o 
  -2   5   5       12.61       12.47      0.68 o 
  -1   5   5      208.18      217.45      3.94 o 
   0   5   5       71.69       72.08      1.68 o 
   1   5   5        4.43        4.06      0.67 o 
   2   5   5        2.20        3.58      0.42 o 
   3   5   5       10.22       13.21      1.70 o 
   4   5   5        0.06        0.35      0.26 o 
   5   5   5        0.77        0.51      0.31 o 
   6   5   5        6.66        8.58      1.45 o 
  -7   6   5        9.53       11.35      1.31 o 
  -6   6   5        0.57        0.59      0.47 o 
  -5   6   5        0.30        0.27      0.35 o 
  -4   6   5        1.87        2.46      0.46 o 
  -3   6   5       23.66       25.87      1.26 o 
  -2   6   5        7.87        6.74      0.58 o 
  -1   6   5       54.38       59.14      1.59 o 
   0   6   5       19.84       18.49      1.29 o 
   1   6   5       43.28       43.19      2.05 o 
   2   6   5        1.47        0.88      0.46 o 
   3   6   5        0.02       -0.02      0.32 o 
   4   6   5        4.84        6.64      0.64 o 
   5   6   5        6.19        8.44      0.75 o 
   6   6   5        9.59       12.26      1.30 o 
  -6   7   5        0.02        0.19      0.46 o 
  -5   7   5       15.33       18.69      1.43 o 
  -4   7   5       28.57       30.60      1.29 o 
  -3   7   5       35.88       38.69      1.40 o 
  -2   7   5       83.02       77.89      2.06 o 
  -1   7   5       82.82       86.73      3.31 o 
   0   7   5       20.33       23.15      1.56 o 
   1   7   5       11.56       10.43      1.05 o 
   2   7   5        0.83        1.06      0.48 o 
   3   7   5        2.01        2.04      0.64 o 
   4   7   5        4.71        4.60      0.92 o 
   5   7   5       16.25       19.33      1.58 o 
  -5   8   5       11.15        9.53      1.21 o 
  -4   8   5        1.45        1.35      0.46 o 
  -3   8   5        4.45        3.28      0.71 o 
  -2   8   5        0.09        0.72      0.55 o 
  -1   8   5        0.99        0.31      0.49 o 
   0   8   5        0.55        0.66      0.53 o 
   1   8   5        9.15       10.49      1.15 o 
   2   8   5        1.24        1.20      0.63 o 
   3   8   5       11.41       10.63      1.17 o 
  -3   9   5        2.67        1.11      0.73 o 
  -2   9   5        1.63        1.99      0.75 o 
  -1   9   5        0.25        0.71      0.61 o 
   0   9   5        0.01       -0.05      0.52 o 
   1   9   5        0.39        1.18      0.68 o 
  -1 -10   6        0.30        0.72      0.57 o 
   0 -10   6        0.26        0.05      0.47 o 
   1 -10   6        4.94        6.18      1.00 o 
  -4  -9   6        0.04        0.61      0.66 o 
  -3  -9   6        0.15       -0.20      0.49 o 
  -2  -9   6        0.44        0.33      0.41 o 
  -1  -9   6        8.52        5.92      0.91 o 
   0  -9   6        8.57       10.06      1.07 o 
   1  -9   6        3.11        4.60      0.83 o 
   2  -9   6        6.26        5.83      0.93 o 
   3  -9   6        8.65       10.87      1.16 o 
   4  -9   6        0.60        1.81      0.70 o 
  -5  -8   6        4.74        6.38      1.14 o 
  -4  -8   6        3.52        2.33      0.76 o 
  -3  -8   6        0.00        0.03      0.29 o 
  -2  -8   6        3.41        3.22      0.58 o 
  -1  -8   6        0.04       -0.16      0.24 o 
   0  -8   6       24.72       27.98      1.64 o 
   1  -8   6       16.09       16.20      1.27 o 
   2  -8   6        1.47        0.46      0.42 o 
   3  -8   6        0.22       -0.12      0.38 o 
   4  -8   6        5.26        3.63      0.79 o 
   5  -8   6        4.61        5.61      0.93 o 
  -6  -7   6        0.24        0.44      0.50 o 
  -5  -7   6        0.02        0.34      0.49 o 
  -4  -7   6        4.66        5.10      0.59 o 
  -3  -7   6        7.09        8.07      0.66 o 
  -2  -7   6       46.72       48.75      1.54 o 
  -1  -7   6       79.68       82.29      2.12 o 
   0  -7   6        0.01        0.16      0.38 o 
   1  -7   6       71.13       76.92      2.85 o 
   2  -7   6       41.23       40.50      1.94 o 
   3  -7   6        2.26        2.78      0.66 o 
   4  -7   6       28.42       29.19      1.72 o 
   5  -7   6        3.02        2.09      0.63 o 
   6  -7   6        0.00        0.46      0.50 o 
  -7  -6   6        1.93        1.64      0.66 o 
  -6  -6   6        7.71        6.29      1.02 o 
  -5  -6   6        0.80        1.37      0.58 o 
  -4  -6   6        0.04        0.29      0.19 o 
  -3  -6   6        0.13        0.05      0.16 o 
  -2  -6   6       50.76       54.27      1.57 o 
  -1  -6   6       46.80       44.35      1.39 o 
   0  -6   6       84.21       79.44      2.77 o 
   2  -6   6      430.45      427.64     10.14 o 
   3  -6   6      175.60      171.83      4.87 o 
   4  -6   6       12.93       13.21      1.10 o 
   5  -6   6        0.71        0.20      0.41 o 
   6  -6   6        0.35        0.13      0.28 o 
   7  -6   6        0.00        1.45      0.62 o 
  -8  -5   6        4.86        5.46      1.03 o 
  -7  -5   6        0.24        0.23      0.42 o 
  -6  -5   6        0.11        0.09      0.44 o 
  -5  -5   6        0.18       -0.09      0.24 o 
  -4  -5   6        0.00       -0.10      0.17 o 
  -3  -5   6       85.69       88.45      1.56 o 
  -2  -5   6      238.56      240.25      3.30 o 
  -1  -5   6        4.65        5.20      0.48 o 
   0  -5   6      370.89      353.91      8.35 o 
   1  -5   6        1.13        0.23      0.31 o 
   2  -5   6      101.50      101.85      3.16 o 
   3  -5   6        0.00       -0.02      0.29 o 
   4  -5   6       34.16       30.55      1.52 o 
   5  -5   6       14.96       13.92      0.77 o 
   6  -5   6        3.03        2.78      0.44 o 
   7  -5   6        0.58        0.99      0.56 o 
  -8  -4   6        1.70        0.27      0.49 o 
  -7  -4   6        0.00       -0.34      0.38 o 
  -6  -4   6        0.50        0.37      0.28 o 
  -5  -4   6        6.85        6.03      0.55 o 
  -4  -4   6        3.17        2.70      0.38 o 
  -3  -4   6        1.35        0.92      0.25 o 
  -2  -4   6       51.48       53.84      1.07 o 
  -1  -4   6       32.10       32.59      0.77 o 
   0  -4   6        0.44        0.77      0.32 o 
   1  -4   6      375.67      402.70      9.20 o 
   2  -4   6      419.00      420.82      9.63 o 
   3  -4   6       22.84       25.72      1.29 o 
   4  -4   6       33.17       32.59      1.48 o 
   5  -4   6        3.84        3.66      0.44 o 
   6  -4   6        8.89       10.60      1.02 o 
   7  -4   6        3.09        4.22      0.84 o 
   8  -4   6        0.36        1.09      0.59 o 
  -8  -3   6        0.09       -0.32      0.36 o 
  -7  -3   6        0.44        0.11      0.28 o 
  -6  -3   6       19.68       20.84      0.90 o 
  -5  -3   6       25.74       27.33      0.99 o 
  -4  -3   6        2.11        2.04      0.31 o 
  -3  -3   6        9.26        8.20      0.49 o 
  -2  -3   6       47.84       47.99      1.73 o 
  -1  -3   6       23.82       23.28      0.79 o 
   0  -3   6      556.76      614.89     10.21 o 
   1  -3   6        8.08       15.04      0.88 o 
   2  -3   6        4.94        5.88      0.59 o 
   3  -3   6        0.10        0.39      0.27 o 
   4  -3   6       64.71       60.22      1.62 o 
   5  -3   6        3.11        3.16      0.40 o 
   6  -3   6       17.25       19.21      1.35 o 
   7  -3   6       26.91       29.41      1.81 o 
   8  -3   6        0.00        1.02      0.61 o 
  -8  -2   6        0.02        0.22      0.45 o 
  -7  -2   6        0.05        0.14      0.24 o 
  -6  -2   6        0.14        0.04      0.22 o 
  -5  -2   6        0.07        0.25      0.20 o 
  -4  -2   6       15.56       17.05      0.71 o 
  -3  -2   6       11.89       11.55      0.55 o 
  -2  -2   6       11.39       12.98      0.34 o 
  -1  -2   6      559.62      610.69     13.21 o 
   0  -2   6     1073.33     1162.05     24.34 o 
   1  -2   6        2.25        4.91      0.31 o 
   2  -2   6       35.48       42.51      1.48 o 
   3  -2   6        6.75        4.90      0.51 o 
   4  -2   6       59.96       56.69      1.40 o 
   5  -2   6       19.00       19.20      1.27 o 
   6  -2   6       19.96       20.88      1.43 o 
   7  -2   6       56.56       60.46      2.67 o 
   8  -2   6       29.85       34.09      2.06 o 
  -8  -1   6        1.46        1.08      0.50 o 
  -7  -1   6        0.77        0.30      0.35 o 
  -6  -1   6        1.96        2.72      0.38 o 
  -5  -1   6       61.86       59.63      1.49 o 
  -4  -1   6        0.21        0.08      0.13 o 
  -3  -1   6      105.40      104.27      3.41 o 
  -2  -1   6      278.28      275.01      3.64 o 
  -1  -1   6     1846.00     1966.65     40.58 o 
   0  -1   6       89.25      101.72      2.69 o 
   1  -1   6      151.57      171.60      2.64 o 
   2  -1   6       35.64       36.25      1.23 o 
   3  -1   6        0.50        0.70      0.19 o 
   4  -1   6        9.06       10.14      0.86 o 
   5  -1   6       38.45       41.14      1.89 o 
   6  -1   6        8.93        8.67      0.95 o 
   7  -1   6       13.58       15.29      1.31 o 
   8  -1   6       14.00       13.59      1.32 o 
  -8   0   6        1.90        1.99      0.63 o 
  -7   0   6       11.53       12.08      1.07 o 
  -6   0   6        3.87        3.32      0.62 o 
  -5   0   6       55.82       54.04      1.37 o 
  -4   0   6       18.79       18.32      0.66 o 
  -3   0   6       75.37       79.95      1.31 o 
  -2   0   6      747.49      768.29     11.64 o 
  -1   0   6      135.13      143.85      2.52 o 
   0   0   6        6.96        5.81      0.44 o 
   1   0   6       19.74       17.90      0.76 o 
   2   0   6      237.84      224.53      2.78 o 
   3   0   6       16.37       17.22      1.00 o 
   4   0   6       11.32       13.25      0.98 o 
   5   0   6       14.14       12.10      1.02 o 
   6   0   6       12.32        9.65      1.02 o 
   7   0   6       28.05       26.11      1.69 o 
   8   0   6        4.40        3.42      0.82 o 
  -9   1   6        0.70        0.12      0.49 o 
  -8   1   6        8.46        8.10      1.02 o 
  -7   1   6        0.00        0.37      0.42 o 
  -6   1   6        0.93        0.92      0.44 o 
  -5   1   6       46.25       46.90      1.91 o 
  -4   1   6       59.17       60.89      1.45 o 
  -3   1   6      273.92      295.11      3.91 o 
  -2   1   6      127.29      141.77      2.58 o 
  -1   1   6        0.02       -0.02      0.09 o 
   0   1   6      154.40      155.17      2.62 o 
   1   1   6        1.25        1.41      0.17 o 
   2   1   6        1.36        1.74      0.13 o 
   3   1   6       56.37       60.26      2.10 o 
   4   1   6       66.12       67.40      2.41 o 
   5   1   6       53.88       46.84      2.04 o 
   6   1   6        8.05        6.43      0.93 o 
   7   1   6        0.02       -0.41      0.41 o 
   8   1   6        2.44        1.47      0.65 o 
  -9   2   6        0.02        0.66      0.59 o 
  -8   2   6        2.95        2.98      0.75 o 
  -7   2   6        2.59        2.53      0.61 o 
  -6   2   6       24.28       25.11      1.46 o 
  -5   2   6       65.46       64.45      2.37 o 
  -4   2   6        4.92        3.74      0.91 o 
  -3   2   6      192.17      185.89      3.42 o 
  -2   2   6       76.17       80.05      1.71 o 
  -1   2   6      135.11      135.14      1.94 o 
   0   2   6       42.30       43.82      0.83 o 
   1   2   6       39.68       40.96      0.93 o 
   2   2   6       55.55       53.77      1.83 o 
   3   2   6        2.55        1.15      0.37 o 
   4   2   6        5.95        6.01      0.72 o 
   5   2   6       19.61       17.55      1.22 o 
   6   2   6       50.46       44.49      2.13 o 
   7   2   6        2.87        2.73      0.75 o 
   8   2   6        2.39        2.80      0.83 o 
  -8   3   6        6.46        4.94      0.92 o 
  -7   3   6        4.92        4.88      0.82 o 
  -6   3   6       14.23       14.21      1.13 o 
  -5   3   6       27.18       23.41      1.36 o 
  -4   3   6        1.33        1.03      0.28 o 
  -3   3   6       38.53       38.70      1.14 o 
  -2   3   6      490.05      500.65      8.00 o 
  -1   3   6        7.19        6.78      0.44 o 
   0   3   6      199.94      211.78      2.92 o 
   1   3   6       95.04       93.50      1.95 o 
   2   3   6        3.17        5.85      0.59 o 
   3   3   6        0.01        0.06      0.24 o 
   4   3   6        0.02       -0.28      0.28 o 
   5   3   6       35.95       34.43      1.77 o 
   6   3   6       30.84       27.59      1.70 o 
   7   3   6        0.27        0.01      0.46 o 
  -8   4   6        0.67        0.77      0.62 o 
  -7   4   6        9.81       11.76      1.13 o 
  -6   4   6       65.88       60.18      2.48 o 
  -5   4   6        0.87        0.75      0.29 o 
  -4   4   6      125.50      116.86      3.97 o 
  -3   4   6       74.43       71.84      1.78 o 
  -2   4   6       37.63       36.11      1.12 o 
  -1   4   6       39.48       38.60      1.12 o 
   0   4   6       28.65       30.78      0.94 o 
   1   4   6       10.44       10.59      0.92 o 
   2   4   6        8.63        9.49      0.58 o 
   3   4   6        6.27        5.86      0.54 o 
   4   4   6       22.65       19.47      1.27 o 
   5   4   6        0.16        0.40      0.42 o 
   6   4   6        0.18       -0.35      0.35 o 
   7   4   6        0.10        0.27      0.57 o 
  -7   5   6        1.85        1.73      0.64 o 
  -6   5   6        2.10        4.32      0.79 o 
  -5   5   6       19.99       19.20      0.96 o 
  -4   5   6        1.85        1.35      0.36 o 
  -3   5   6       20.80       20.92      0.93 o 
  -2   5   6       40.59       41.86      1.30 o 
  -1   5   6      140.47      138.64      2.81 o 
   0   5   6       72.17       71.60      2.70 o 
   1   5   6        0.42        0.72      0.42 o 
   2   5   6        9.48       10.09      0.95 o 
   3   5   6       36.80       33.66      1.20 o 
   4   5   6        3.99        2.87      1.06 o 
   5   5   6        5.37        5.40      0.62 o 
   6   5   6        2.61        4.12      0.62 o 
  -7   6   6        4.78        6.52      1.03 o 
  -6   6   6        0.33        1.22      0.56 o 
  -5   6   6        0.22        0.70      0.37 o 
  -4   6   6        7.86        8.95      1.29 o 
  -3   6   6        2.89        1.88      0.61 o 
  -2   6   6       16.61       19.03      0.91 o 
  -1   6   6        0.97        1.11      0.50 o 
   0   6   6       15.77       16.66      1.27 o 
   1   6   6        0.23        0.08      0.40 o 
   2   6   6        0.25        0.48      0.44 o 
   3   6   6        1.94        2.99      0.74 o 
   4   6   6        0.96        0.93      0.55 o 
   5   6   6       11.54       17.23      1.01 o 
  -6   7   6       11.02       13.24      1.31 o 
  -5   7   6       19.78       20.43      1.12 o 
  -4   7   6        0.07        0.38      0.44 o 
  -3   7   6       48.52       55.86      1.76 o 
  -2   7   6       10.00       11.54      0.77 o 
  -1   7   6        0.12        0.32      0.41 o 
   0   7   6        5.60        5.70      0.95 o 
   1   7   6       28.06       31.56      1.89 o 
   2   7   6        0.53        0.80      0.54 o 
   3   7   6        1.16        1.73      0.68 o 
   4   7   6        4.97        5.99      1.06 o 
  -4   8   6       12.41       12.36      0.94 o 
  -3   8   6       15.73       16.49      1.01 o 
  -2   8   6        6.55        8.98      1.23 o 
  -1   8   6        0.19       -0.09      0.45 o 
   0   8   6        2.87        3.46      0.87 o 
   1   8   6        0.74        1.25      0.61 o 
   2   8   6        0.60        0.24      0.50 o 
   3   8   6        0.75        0.64      0.60 o 
  -1   9   6        5.16        4.89      1.06 o 
   0 -10   7        0.17        0.91      0.59 o 
  -3  -9   7        5.13        7.47      0.79 o 
  -2  -9   7        6.90        7.86      0.79 o 
  -1  -9   7        4.66        6.58      1.01 o 
   0  -9   7       11.27       10.92      1.15 o 
   1  -9   7        1.99        1.68      0.61 o 
   2  -9   7        1.81        1.69      0.60 o 
   3  -9   7        7.78        7.63      1.11 o 
  -5  -8   7        0.00        0.05      0.58 o 
  -4  -8   7        0.77        0.24      0.56 o 
  -3  -8   7        0.12        0.11      0.38 o 
  -2  -8   7        4.42        4.63      0.61 o 
  -1  -8   7        0.29        0.24      0.41 o 
   0  -8   7       59.54       58.50      2.53 o 
   1  -8   7       22.39       21.16      1.52 o 
   2  -8   7       12.34       13.03      1.20 o 
   3  -8   7       14.65       15.80      1.29 o 
   4  -8   7        6.20        6.32      1.00 o 
   5  -8   7        1.02        1.58      0.61 o 
  -6  -7   7        1.60        1.73      0.70 o 
  -5  -7   7        2.15        2.92      0.77 o 
  -4  -7   7        8.90        8.24      0.69 o 
  -3  -7   7        4.45        4.80      0.58 o 
  -2  -7   7       10.20        9.50      0.73 o 
  -1  -7   7      104.84      105.44      3.53 o 
   0  -7   7        0.03        0.70      0.43 o 
   1  -7   7        7.85        7.49      0.93 o 
   2  -7   7        2.77        1.99      0.59 o 
   3  -7   7        6.83        6.85      0.92 o 
   4  -7   7        4.71        4.63      0.82 o 
   5  -7   7       17.09       20.45      1.51 o 
   6  -7   7        5.48        5.94      0.66 o 
  -7  -6   7        0.64        1.19      0.64 o 
  -6  -6   7        0.25        0.23      0.50 o 
  -5  -6   7        3.62        3.81      0.39 o 
  -4  -6   7        2.59        2.16      0.31 o 
  -3  -6   7       19.58       21.18      0.72 o 
  -2  -6   7        5.34        4.74      1.28 o 
  -1  -6   7      238.96      233.00      4.41 o 
   0  -6   7      490.28      478.00     11.19 o 
   1  -6   7        0.62        0.60      0.42 o 
   2  -6   7       16.05       16.73      1.21 o 
   3  -6   7        0.00        0.09      0.34 o 
   4  -6   7        1.00        0.60      0.43 o 
   5  -6   7        2.56        1.84      0.57 o 
   6  -6   7        2.54        2.51      0.48 o 
  -7  -5   7        9.74       11.04      1.17 o 
  -6  -5   7        8.51        7.37      0.90 o 
  -5  -5   7        4.86        4.28      0.53 o 
  -4  -5   7       46.51       49.81      1.54 o 
  -3  -5   7      235.78      241.83      3.40 o 
  -2  -5   7        5.02        5.38      0.42 o 
  -1  -5   7       36.37       39.50      0.97 o 
   0  -5   7      104.69      100.96      3.16 o 
   1  -5   7       74.77       77.39      2.67 o 
   2  -5   7        0.14        0.38      0.36 o 
   3  -5   7        0.00        0.18      0.32 o 
   4  -5   7       17.29       16.62      1.13 o 
   5  -5   7       12.67       11.86      0.73 o 
   6  -5   7       10.49       10.73      1.05 o 
   7  -5   7        0.11        1.14      0.61 o 
  -8  -4   7        0.02        0.22      0.48 o 
  -7  -4   7        0.01       -0.17      0.39 o 
  -6  -4   7        2.59        2.28      0.42 o 
  -5  -4   7        8.03        7.93      0.74 o 
  -4  -4   7       78.65       78.41      1.95 o 
  -3  -4   7       30.93       29.75      1.08 o 
  -2  -4   7      661.30      643.83     10.24 o 
  -1  -4   7       15.47       13.77      0.60 o 
   0  -4   7        2.58        2.69      0.32 o 
   1  -4   7       24.66       27.44      1.34 o 
   2  -4   7        0.16        0.82      0.35 o 
   3  -4   7       11.36       12.86      0.95 o 
   4  -4   7        3.77        2.95      0.54 o 
   5  -4   7       13.70       13.31      0.94 o 
   6  -4   7        0.05       -0.34      0.34 o 
   7  -4   7        1.41        1.07      0.62 o 
  -8  -3   7        2.70        2.28      0.67 o 
  -7  -3   7       10.18       10.54      0.95 o 
  -6  -3   7        0.36        0.31      0.28 o 
  -5  -3   7       31.30       28.98      1.32 o 
  -4  -3   7      289.01      281.48      4.94 o 
  -3  -3   7      285.26      282.34      4.91 o 
  -2  -3   7       66.63       68.26      1.64 o 
  -1  -3   7        0.12        0.79      0.29 o 
   0  -3   7      305.37      336.85      5.02 o 
   1  -3   7       15.65       18.03      1.00 o 
   2  -3   7       36.71       37.18      1.53 o 
   3  -3   7        6.54        7.01      0.68 o 
   4  -3   7       18.53       15.14      0.71 o 
   5  -3   7        0.13        0.34      0.36 o 
   6  -3   7       19.93       20.77      1.49 o 
   7  -3   7        0.96        1.32      0.64 o 
   8  -3   7        2.88        3.41      0.86 o 
  -8  -2   7        1.42        1.81      0.61 o 
  -7  -2   7        1.62        0.71      0.32 o 
  -6  -2   7        2.78        3.32      0.67 o 
  -5  -2   7        9.69       10.32      0.62 o 
  -4  -2   7       45.03       38.37      1.15 o 
  -3  -2   7       47.47       50.45      1.32 o 
  -2  -2   7       78.07       79.83      1.75 o 
  -1  -2   7      162.98      193.45      4.83 o 
   0  -2   7      317.19      339.91      7.79 o 
   1  -2   7      115.03      124.31      2.14 o 
   2  -2   7       71.25       81.28      2.40 o 
   3  -2   7       21.40       18.28      0.95 o 
   4  -2   7        8.50        7.44      0.78 o 
   5  -2   7       40.92       40.30      1.93 o 
   6  -2   7        0.29        0.71      0.52 o 
   7  -2   7      159.57      165.88      5.24 o 
   8  -2   7       13.75       16.40      1.50 o 
  -8  -1   7        0.13        0.63      0.46 o 
  -7  -1   7       21.54       18.98      1.30 o 
  -6  -1   7       32.95       32.38      1.28 o 
  -5  -1   7       88.43       84.46      2.12 o 
  -4  -1   7       73.01       71.19      1.64 o 
  -3  -1   7      327.41      343.86      5.65 o 
  -2  -1   7       87.33       99.32      1.89 o 
  -1  -1   7       17.48       16.07      0.85 o 
   0  -1   7       41.51       38.92      1.41 o 
   1  -1   7        8.86        7.36      0.35 o 
   2  -1   7       10.33       11.22      0.68 o 
   3  -1   7      260.58      255.89      4.33 o 
   4  -1   7       11.76       10.72      0.95 o 
   5  -1   7      246.93      254.65      6.78 o 
   6  -1   7       17.42       18.25      1.39 o 
   7  -1   7      148.20      155.85      5.02 o 
   8  -1   7        0.13        0.44      0.55 o 
  -9   0   7        3.69        2.38      0.73 o 
  -8   0   7        0.00       -0.23      0.42 o 
  -7   0   7        0.14        0.23      0.45 o 
  -6   0   7        4.63        4.38      0.72 o 
  -5   0   7       49.74       50.10      2.02 o 
  -4   0   7       19.82       18.54      0.70 o 
  -3   0   7      441.27      473.91      6.08 o 
  -2   0   7       35.56       30.00      0.84 o 
  -1   0   7      140.98      144.48      2.82 o 
   0   0   7        7.78        6.52      0.49 o 
   1   0   7        1.59        2.10      0.30 o 
   2   0   7      126.56      125.87      1.73 o 
   3   0   7       64.52       66.19      2.31 o 
   4   0   7       17.28       15.56      1.11 o 
   5   0   7       61.48       57.45      2.37 o 
   6   0   7       90.21       86.70      3.24 o 
   7   0   7        4.00        4.29      0.90 o 
   8   0   7        1.74        2.28      0.76 o 
  -9   1   7        0.81        1.46      0.67 o 
  -8   1   7       29.43       32.96      1.90 o 
  -7   1   7       27.74       28.76      1.67 o 
  -6   1   7       19.71       20.21      1.32 o 
  -5   1   7       75.66       78.45      2.72 o 
  -4   1   7       37.34       37.54      1.09 o 
  -3   1   7       42.42       46.70      2.05 o 
  -2   1   7       13.25       15.16      0.60 o 
  -1   1   7        9.73        9.47      0.46 o 
   0   1   7        0.52        0.64      0.21 o 
   1   1   7       76.03       79.09      5.70 o 
   2   1   7       16.30       14.74      0.89 o 
   3   1   7        0.13        0.37      0.30 o 
   4   1   7        4.73        2.72      0.57 o 
   5   1   7       78.65       63.58      2.52 o 
   6   1   7        4.82        2.57      0.66 o 
   7   1   7        1.82        1.73      0.70 o 
  -8   2   7        3.72        3.00      0.75 o 
  -7   2   7       11.78       10.26      1.03 o 
  -6   2   7       42.70       40.20      1.92 o 
  -5   2   7       46.74       48.80      1.40 o 
  -4   2   7        1.13        1.80      1.07 o 
  -3   2   7       26.12       25.51      0.88 o 
  -2   2   7        9.64        9.15      0.50 o 
  -1   2   7       21.26       21.57      3.08 o 
   0   2   7       44.55       40.62      1.02 o 
   1   2   7       23.32       25.00      0.71 o 
   2   2   7        0.04        0.12      0.24 o 
   3   2   7        0.50        2.89      0.54 o 
   4   2   7        2.98        2.23      0.56 o 
   5   2   7       26.39       25.54      1.52 o 
   6   2   7        0.40        0.05      0.42 o 
   7   2   7        0.73        0.26      0.49 o 
  -8   3   7        8.84        8.05      1.09 o 
  -7   3   7        0.20        0.48      0.43 o 
  -6   3   7        6.04        5.65      0.85 o 
  -5   3   7       98.08       94.96      3.87 o 
  -4   3   7       56.56       58.11      1.99 o 
  -3   3   7       19.52       19.42      0.86 o 
  -2   3   7        0.07        0.10      0.18 o 
  -1   3   7        1.12        0.63      0.20 o 
   0   3   7        0.62        0.77      0.20 o 
   1   3   7        1.09        1.81      0.28 o 
   2   3   7        1.03        0.57      0.32 o 
   3   3   7       59.86       53.03      2.03 o 
   4   3   7      108.65       82.56      2.86 o 
   5   3   7        4.12        3.16      0.68 o 
   6   3   7        6.14        3.94      0.83 o 
   7   3   7        0.41       -0.41      0.45 o 
  -8   4   7       26.82       25.21      1.81 o 
  -7   4   7        6.75        7.09      1.03 o 
  -6   4   7        0.08        0.88      0.48 o 
  -5   4   7        1.51        1.44      0.38 o 
  -4   4   7        3.14        3.35      0.46 o 
  -3   4   7        8.08        7.77      0.57 o 
  -2   4   7       23.19       24.79      0.94 o 
  -1   4   7        2.28        2.36      0.47 o 
   0   4   7       54.75       49.63      2.11 o 
   1   4   7        0.22       -0.02      0.31 o 
   2   4   7        4.68        4.08      0.70 o 
   3   4   7        4.76        7.05      0.56 o 
   4   4   7       15.66       14.55      1.13 o 
   5   4   7        3.38        3.38      0.71 o 
   6   4   7        6.08        4.01      0.83 o 
  -7   5   7        1.19        1.21      0.59 o 
  -6   5   7       18.43       16.16      1.28 o 
  -5   5   7        0.03        0.29      0.31 o 
  -4   5   7        1.80        1.08      0.35 o 
  -3   5   7       20.44       20.45      0.92 o 
  -2   5   7        1.60        1.60      0.35 o 
  -1   5   7       27.37       28.68      1.02 o 
   0   5   7        0.19        0.38      0.41 o 
   1   5   7        7.28        6.77      0.88 o 
   2   5   7       45.41       37.83      1.94 o 
   3   5   7       12.13        8.93      1.02 o 
   4   5   7        0.22       -0.03      0.27 o 
   5   5   7       10.00       12.15      1.44 o 
   6   5   7        5.03        5.74      0.97 o 
  -6   6   7        1.19        2.73      0.74 o 
  -5   6   7        0.70        0.79      0.39 o 
  -4   6   7        5.58        5.03      0.60 o 
  -3   6   7        1.87        1.64      0.61 o 
  -2   6   7        5.48        4.60      0.56 o 
  -1   6   7        8.10        6.61      0.95 o 
   0   6   7       25.77       27.31      1.70 o 
   1   6   7        1.24        0.59      0.47 o 
   2   6   7        0.35        0.75      0.52 o 
   3   6   7        0.48        0.79      0.53 o 
   4   6   7        3.35        4.82      0.92 o 
   5   6   7        1.03        2.03      0.76 o 
  -5   7   7        2.05        2.44      0.55 o 
  -4   7   7       14.14       17.23      1.01 o 
  -3   7   7        3.29        2.65      0.77 o 
  -2   7   7        0.97        0.83      0.57 o 
  -1   7   7        2.63        3.13      0.79 o 
   0   7   7        1.04        0.70      0.56 o 
   1   7   7        2.00        2.55      0.72 o 
   2   7   7        2.77        1.62      0.66 o 
   3   7   7       20.19       25.08      1.79 o 
  -4   8   7        0.01       -0.10      0.51 o 
  -3   8   7        1.61        1.29      0.72 o 
  -2   8   7        7.32        6.33      1.17 o 
  -1   8   7       16.22       18.46      1.59 o 
   0   8   7        0.15        0.43      0.61 o 
   1   8   7        8.52       12.56      1.47 o 
   2   8   7       10.24       12.06      1.36 o 
  -3  -9   8        0.11        0.63      0.42 o 
  -2  -9   8        5.73        7.13      1.07 o 
  -1  -9   8        9.25       11.13      1.26 o 
   0  -9   8        0.00       -0.34      0.34 o 
   1  -9   8       21.91       26.73      1.81 o 
   2  -9   8       12.20       12.50      1.28 o 
   3  -9   8        0.08        0.22      0.49 o 
  -5  -8   8        0.02       -0.10      0.59 o 
  -4  -8   8        3.05        3.02      1.30 o 
  -3  -8   8        8.12        9.23      0.79 o 
  -2  -8   8        0.10        0.45      0.36 o 
  -1  -8   8        3.36        3.22      0.75 o 
   0  -8   8       21.64       26.51      1.68 o 
   1  -8   8       29.77       30.33      1.85 o 
   2  -8   8       43.23       42.08      2.21 o 
   3  -8   8        0.13       -0.36      0.38 o 
   4  -8   8        4.80        4.78      0.89 o 
  -6  -7   8        0.16       -0.21      0.55 o 
  -5  -7   8        1.48        1.20      0.30 o 
  -4  -7   8       14.14       12.54      0.86 o 
  -3  -7   8        8.40        8.17      0.70 o 
  -2  -7   8       22.40       21.39      1.04 o 
  -1  -7   8       86.97       92.25      3.29 o 
   0  -7   8       17.11       18.12      1.33 o 
   1  -7   8       30.00       30.10      1.74 o 
   2  -7   8        6.94        6.36      0.93 o 
   3  -7   8        3.31        3.21      0.75 o 
   4  -7   8        0.32       -0.12      0.37 o 
   5  -7   8        0.00        0.69      0.49 o 
  -7  -6   8        1.93        1.81      0.71 o 
  -6  -6   8        0.62        0.27      0.52 o 
  -5  -6   8       14.99       15.26      0.68 o 
  -4  -6   8        4.91        5.68      0.46 o 
  -3  -6   8        1.01        0.82      0.30 o 
  -2  -6   8       53.83       53.49      1.61 o 
  -1  -6   8       65.66       62.98      2.50 o 
   0  -6   8        0.34        0.63      0.39 o 
   1  -6   8        1.07        1.04      0.46 o 
   2  -6   8        9.31        7.04      0.88 o 
   3  -6   8       17.60       19.95      1.37 o 
   4  -6   8        2.18        3.48      0.71 o 
   5  -6   8        0.00        0.57      0.43 o 
   6  -6   8        0.60        0.50      0.45 o 
  -7  -5   8        0.20        0.19      0.43 o 
  -6  -5   8        0.39        0.51      0.34 o 
  -5  -5   8       41.54       41.93      1.47 o 
  -4  -5   8       79.26       83.21      2.18 o 
  -3  -5   8      318.88      330.51      4.52 o 
  -2  -5   8      990.52      985.33     11.65 o 
  -1  -5   8      101.14      103.57      2.13 o 
   0  -5   8       63.72       60.35      2.32 o 
   1  -5   8       21.46       26.11      1.45 o 
   2  -5   8        4.90        6.00      0.78 o 
   3  -5   8        0.96        1.77      0.53 o 
   4  -5   8       80.46       82.05      2.92 o 
   5  -5   8       25.34       25.87      1.11 o 
   6  -5   8        5.42        4.34      0.85 o 
   7  -5   8        1.04        2.18      0.77 o 
  -8  -4   8        1.71        1.80      0.65 o 
  -7  -4   8        1.73        1.63      0.44 o 
  -6  -4   8        3.48        3.32      0.85 o 
  -5  -4   8        0.40        0.87      0.33 o 
  -4  -4   8       28.40       28.29      1.81 o 
  -3  -4   8      120.25      122.07      2.75 o 
  -2  -4   8        8.93        9.76      0.65 o 
  -1  -4   8       37.93       40.24      1.87 o 
   0  -4   8        4.73        5.01      0.73 o 
   1  -4   8       19.81       18.49      1.12 o 
   2  -4   8        1.34        0.80      0.37 o 
   3  -4   8        2.35        1.62      0.46 o 
   4  -4   8       12.10       10.40      0.92 o 
   5  -4   8       47.42       47.46      2.19 o 
   6  -4   8       18.85       17.07      1.39 o 
   7  -4   8        5.82        7.27      1.13 o 
  -7  -3   8        0.79        1.01      0.48 o 
  -6  -3   8        5.59        4.92      0.54 o 
  -5  -3   8       49.01       43.37      1.37 o 
  -4  -3   8      626.35      602.21     13.22 o 
  -3  -3   8      432.23      427.09      7.11 o 
  -2  -3   8        0.42        0.42      0.95 o 
  -1  -3   8        0.30       -0.12      0.19 o 
   0  -3   8       48.98       46.32      1.16 o 
   1  -3   8       91.13      105.91      3.13 o 
   2  -3   8        4.76        5.42      0.64 o 
   3  -3   8       42.53       43.82      1.76 o 
   4  -3   8      137.84      135.33      2.80 o 
   5  -3   8        0.36        0.59      0.44 o 
   6  -3   8        2.02        3.86      0.81 o 
   7  -3   8       15.35       15.39      1.42 o 
  -8  -2   8        4.35        5.57      0.92 o 
  -7  -2   8       12.70       11.28      1.06 o 
  -6  -2   8       14.33       14.62      0.78 o 
  -5  -2   8       31.90       33.56      1.16 o 
  -4  -2   8       10.40       10.48      0.62 o 
  -3  -2   8       17.84       19.13      0.78 o 
  -2  -2   8       28.27       31.36      1.42 o 
  -1  -2   8       63.40       65.85      2.21 o 
   0  -2   8        2.02        1.32      0.32 o 
   1  -2   8        3.79        3.20      0.29 o 
   2  -2   8        4.13        5.64      0.59 o 
   3  -2   8        1.40        1.41      0.42 o 
   4  -2   8      124.44      129.43      4.01 o 
   5  -2   8       79.61       78.96      2.99 o 
   6  -2   8       24.38       23.96      1.63 o 
   7  -2   8        0.81        1.13      0.59 o 
  -8  -1   8        2.09        2.88      0.74 o 
  -7  -1   8       11.90       12.40      1.11 o 
  -6  -1   8      164.54      158.56      4.64 o 
  -5  -1   8      524.14      496.48     11.48 o 
  -4  -1   8       18.17       17.87      0.76 o 
  -3  -1   8      135.00      145.32      3.87 o 
  -2  -1   8       23.56       19.49      0.66 o 
  -1  -1   8        0.19        0.96      0.29 o 
   0  -1   8        0.10        0.43      0.21 o 
   1  -1   8       25.75       20.15      0.75 o 
   2  -1   8       89.00       86.13      2.46 o 
   3  -1   8       26.43       25.89      1.41 o 
   4  -1   8       19.10       18.90      1.28 o 
   5  -1   8      308.99      314.89      8.17 o 
   6  -1   8       21.24       21.56      1.57 o 
   7  -1   8        7.38        6.87      1.04 o 
  -8   0   8        0.08       -0.27      0.39 o 
  -7   0   8        1.23        0.93      0.55 o 
  -6   0   8       56.97       53.16      2.28 o 
  -5   0   8      100.92       94.22      3.12 o 
  -4   0   8       13.45       13.66      0.97 o 
  -3   0   8        0.24        0.13      0.24 o 
  -2   0   8        0.08        0.23      0.19 o 
  -1   0   8       41.32       37.46      1.02 o 
   0   0   8       73.12       75.67      2.26 o 
   1   0   8      374.77      355.10      7.96 o 
   2   0   8        0.65        0.84      0.34 o 
   3   0   8      663.32      658.03     14.88 o 
   4   0   8       12.97       12.05      1.06 o 
   5   0   8      115.91      114.66      3.80 o 
   6   0   8        2.14        0.78      0.51 o 
   7   0   8        2.78        2.17      0.74 o 
  -8   1   8       25.24       27.67      1.81 o 
  -7   1   8      118.94      127.35      4.21 o 
  -6   1   8       43.08       43.21      2.03 o 
  -5   1   8        9.45        8.31      0.86 o 
  -4   1   8       16.54       19.61      1.18 o 
  -3   1   8        2.76        2.59      0.33 o 
  -2   1   8       19.99       20.14      0.74 o 
  -1   1   8       24.69       24.57      0.81 o 
   0   1   8       48.86       43.57      1.07 o 
   1   1   8       11.93       13.11      1.72 o 
   2   1   8      122.63      127.63      3.60 o 
   3   1   8       20.74       22.36      1.29 o 
   4   1   8       60.68       58.46      2.34 o 
   5   1   8       74.78       66.48      2.67 o 
   6   1   8        0.43        0.29      0.45 o 
   7   1   8        1.05        1.25      0.64 o 
  -8   2   8       15.22       15.07      1.40 o 
  -7   2   8       16.28       16.02      1.30 o 
  -6   2   8       28.37       27.07      1.59 o 
  -5   2   8        8.63        7.13      0.87 o 
  -4   2   8        0.12        0.83      0.86 o 
  -3   2   8        0.68        0.89      0.39 o 
  -2   2   8       38.14       38.65      1.13 o 
  -1   2   8       64.13       63.65      1.51 o 
   0   2   8        1.39        1.45      0.72 o 
   1   2   8       48.67       46.86      1.67 o 
   2   2   8       29.79       29.77      1.36 o 
   3   2   8       17.27       15.06      1.04 o 
   4   2   8        7.31        4.87      0.73 o 
   5   2   8       13.38       13.98      1.18 o 
   6   2   8        1.11        1.46      0.59 o 
   7   2   8        8.69        8.32      1.17 o 
  -8   3   8        4.25        5.07      0.95 o 
  -7   3   8        2.73        3.47      0.82 o 
  -6   3   8        0.00        0.46      0.43 o 
  -5   3   8        0.56        0.81      0.31 o 
  -4   3   8       24.69       22.96      0.96 o 
  -3   3   8        0.65        0.65      0.41 o 
  -2   3   8       39.02       40.90      1.22 o 
  -1   3   8       25.28       27.09      0.93 o 
   0   3   8       90.29       95.80      2.04 o 
   1   3   8       18.20       12.54      1.01 o 
   2   3   8       53.16       49.18      1.40 o 
   3   3   8       26.18       25.21      1.37 o 
   4   3   8        3.20        2.64      0.61 o 
   5   3   8        6.52        6.38      0.87 o 
   6   3   8        0.41        0.06      0.46 o 
  -7   4   8       23.38       22.99      1.64 o 
  -6   4   8       31.25       29.16      1.75 o 
  -5   4   8       20.68       21.00      1.40 o 
  -4   4   8       39.56       40.26      1.35 o 
  -3   4   8        1.67        1.37      0.58 o 
  -2   4   8        0.05        0.34      0.24 o 
  -1   4   8       22.85       23.36      0.90 o 
   0   4   8       11.71       11.26      1.03 o 
   1   4   8       64.57       65.73      2.61 o 
   2   4   8      145.41      115.71      3.85 o 
   3   4   8       15.82       22.75      1.51 o 
   4   4   8       13.16        8.31      0.91 o 
   5   4   8        1.80        1.59      0.60 o 
   6   4   8        0.03        0.68      0.56 o 
  -7   5   8        0.68        1.01      0.64 o 
  -6   5   8        3.37        2.75      0.71 o 
  -5   5   8        0.31        0.11      0.34 o 
  -4   5   8        6.92        6.98      0.66 o 
  -3   5   8       24.97       26.44      1.10 o 
  -2   5   8        7.45        7.93      0.60 o 
  -1   5   8        2.21        1.48      0.58 o 
   0   5   8       34.85       32.51      1.82 o 
   1   5   8        2.92        3.81      0.79 o 
   2   5   8        0.08       -0.27      0.27 o 
   3   5   8        0.00        0.10      0.41 o 
   4   5   8        0.19       -0.31      0.41 o 
   5   5   8        1.93        2.34      0.71 o 
  -6   6   8        4.08        7.35      1.11 o 
  -5   6   8        0.10       -0.38      0.42 o 
  -4   6   8        0.09       -0.28      0.45 o 
  -3   6   8        6.21        4.94      0.60 o 
  -2   6   8       12.44       11.96      1.20 o 
  -1   6   8       33.45       36.55      2.05 o 
   0   6   8       50.00       49.61      2.45 o 
   1   6   8        0.00        0.00      0.37 o 
   2   6   8        0.46        1.64      0.69 o 
   3   6   8        3.45        3.65      0.86 o 
   4   6   8        0.02        0.16      0.53 o 
  -5   7   8       10.78       10.88      1.15 o 
  -4   7   8       13.73       16.15      1.11 o 
  -3   7   8        0.00       -0.52      0.52 o 
  -2   7   8        2.60        4.62      0.97 o 
  -1   7   8        7.58        8.46      1.19 o 
   0   7   8        9.90       11.39      1.24 o 
   1   7   8        3.90        5.35      0.98 o 
   2   7   8        5.34        4.92      1.00 o 
   3   7   8        1.33        1.25      0.62 o 
  -2   8   8        2.72        2.55      0.93 o 
  -1   8   8        1.37        2.71      0.86 o 
   0   8   8        3.51        3.78      0.93 o 
  -2  -9   9        0.40        0.07      0.50 o 
  -1  -9   9        2.48        3.68      0.84 o 
   0  -9   9        1.38        0.72      0.62 o 
   1  -9   9        7.79        7.93      1.20 o 
   2  -9   9       11.04       11.01      1.37 o 
  -4  -8   9        0.41        1.03      0.42 o 
  -3  -8   9       39.34       45.80      2.23 o 
  -2  -8   9       18.06       18.47      1.43 o 
  -1  -8   9        6.80        6.73      1.04 o 
   0  -8   9        0.01       -0.01      0.40 o 
   1  -8   9        2.60        2.60      0.75 o 
   2  -8   9        0.53        1.14      0.56 o 
   3  -8   9        3.98        5.36      0.98 o 
   4  -8   9        0.16       -0.15      0.47 o 
  -5  -7   9        3.40        3.49      0.44 o 
  -4  -7   9        0.95        0.68      0.27 o 
  -3  -7   9        2.12        1.76      0.45 o 
  -2  -7   9        2.48        1.44      0.55 o 
  -1  -7   9       68.47       68.87      2.81 o 
   0  -7   9       59.04       60.65      2.65 o 
   1  -7   9       21.34       24.21      1.61 o 
   2  -7   9        3.02        4.91      0.90 o 
   3  -7   9        7.10        9.94      1.08 o 
   4  -7   9        0.20        0.08      0.39 o 
   5  -7   9        1.40        1.83      0.60 o 
  -6  -6   9        0.33        0.25      0.25 o 
  -5  -6   9       27.63       31.00      1.01 o 
  -4  -6   9        9.14        9.85      1.02 o 
  -3  -6   9        1.30        1.95      0.32 o 
  -2  -6   9        0.01        0.10      0.24 o 
  -1  -6   9        2.11        1.59      0.50 o 
   0  -6   9        4.82        5.39      0.84 o 
   1  -6   9        3.29        3.12      0.69 o 
   2  -6   9        3.13        3.15      0.70 o 
   3  -6   9        0.05        0.01      0.37 o 
   4  -6   9        0.44        0.06      0.40 o 
   5  -6   9        4.01        5.19      1.16 o 
   6  -6   9       15.43       14.71      1.36 o 
  -7  -5   9        0.02        0.02      0.50 o 
  -6  -5   9        2.23        3.01      0.54 o 
  -5  -5   9        0.54        0.79      0.38 o 
  -4  -5   9       59.90       62.04      1.86 o 
  -3  -5   9      111.41      107.23      1.97 o 
  -2  -5   9        2.80        2.62      0.42 o 
  -1  -5   9       41.63       40.33      1.59 o 
   0  -5   9       12.22       13.00      1.04 o 
   1  -5   9       10.85       11.19      0.99 o 
   2  -5   9        3.20        3.12      0.64 o 
   3  -5   9       29.19       24.78      1.50 o 
   4  -5   9        0.41        0.12      0.37 o 
   5  -5   9       45.72       43.97      2.20 o 
   6  -5   9       64.70       65.47      2.87 o 
  -7  -4   9        5.00        4.72      0.72 o 
  -6  -4   9      142.28      144.04      3.24 o 
  -5  -4   9        1.40        3.09      0.52 o 
  -4  -4   9      325.18      321.38      5.78 o 
  -3  -4   9       12.97       13.52      1.29 o 
  -2  -4   9       23.10       26.15      1.47 o 
  -1  -4   9        2.32        2.02      0.65 o 
   0  -4   9       20.01       19.28      1.08 o 
   1  -4   9        0.06        0.39      0.34 o 
   2  -4   9       12.03       10.93      0.93 o 
   3  -4   9       11.44       10.43      0.93 o 
   4  -4   9       32.98       31.44      1.61 o 
   5  -4   9       84.72       83.71      3.18 o 
   6  -4   9        2.99        1.98      0.69 o 
  -8  -3   9        1.35        1.32      0.66 o 
  -7  -3   9        0.14        0.64      0.50 o 
  -6  -3   9       27.11       26.12      1.63 o 
  -5  -3   9       55.48       52.23      1.58 o 
  -4  -3   9      133.30      131.37      2.84 o 
  -3  -3   9      113.85      105.75      2.39 o 
  -2  -3   9       15.58       18.00      1.14 o 
  -1  -3   9       47.96       49.95      2.00 o 
   0  -3   9       29.45       32.96      0.98 o 
   1  -3   9       41.33       44.58      1.15 o 
   2  -3   9        0.35       -0.18      0.24 o 
   3  -3   9      139.87      147.91      4.14 o 
   4  -3   9      249.71      249.14      6.69 o 
   5  -3   9       20.70       21.88      1.50 o 
   6  -3   9       18.95       19.41      1.51 o 
   7  -3   9       11.71       13.55      1.40 o 
  -8  -2   9        1.36        1.95      0.71 o 
  -7  -2   9        2.16        3.36      0.80 o 
  -6  -2   9       43.76       40.35      2.00 o 
  -5  -2   9       44.29       44.00      1.40 o 
  -4  -2   9       12.23       10.60      0.65 o 
  -3  -2   9        0.01        0.29      0.21 o 
  -2  -2   9        2.59        2.61      0.50 o 
  -1  -2   9        0.00       -0.20      0.20 o 
   0  -2   9       47.55       46.13      1.81 o 
   1  -2   9        1.31        0.94      0.23 o 
   2  -2   9       34.19       32.04      1.42 o 
   3  -2   9       11.28       11.34      0.98 o 
   4  -2   9       45.98       49.38      2.20 o 
   5  -2   9        0.09       -0.02      0.48 o 
   6  -2   9        4.43        4.62      0.90 o 
   7  -2   9        0.72        0.21      0.49 o 
  -8  -1   9        3.56        2.80      0.82 o 
  -7  -1   9        0.01        0.26      0.49 o 
  -6  -1   9       31.86       34.32      1.84 o 
  -5  -1   9      107.79      107.66      3.53 o 
  -4  -1   9       25.98       27.30      1.48 o 
  -3  -1   9        1.30        1.41      0.39 o 
  -2  -1   9      165.69      165.26      4.45 o 
  -1  -1   9       62.57       66.01      2.23 o 
   0  -1   9       17.64       17.66      0.99 o 
   1  -1   9        1.06        0.56      0.33 o 
   2  -1   9     1137.71     1065.28     14.40 o 
   3  -1   9      834.58      849.82     18.98 o 
   4  -1   9        4.32        4.17      0.79 o 
   5  -1   9       29.03       28.81      1.74 o 
   6  -1   9       10.09        7.65      1.06 o 
   7  -1   9        1.58        0.86      0.63 o 
  -8   0   9       14.36       14.03      1.33 o 
  -7   0   9       81.08       77.87      3.07 o 
  -6   0   9       27.36       27.49      1.65 o 
  -5   0   9       36.40       37.83      1.84 o 
  -4   0   9        2.90        3.75      0.62 o 
  -3   0   9        0.94        1.95      0.47 o 
  -2   0   9        0.85        1.70      0.29 o 
  -1   0   9       78.85       74.06      1.68 o 
   0   0   9       37.10       36.62      1.45 o 
   1   0   9      135.15      131.17      2.53 o 
   2   0   9        7.12        8.08      0.90 o 
   3   0   9      187.68      196.76      5.37 o 
   4   0   9       57.35       56.57      2.38 o 
   5   0   9        5.89        6.54      0.94 o 
   6   0   9        0.09        0.02      0.43 o 
   7   0   9        0.63        0.57      0.56 o 
  -8   1   9        0.98        1.00      0.66 o 
  -7   1   9        0.17        0.34      0.49 o 
  -6   1   9       21.55       22.28      1.47 o 
  -5   1   9       16.59       15.78      1.17 o 
  -4   1   9       50.23       45.66      1.97 o 
  -3   1   9        2.71        2.25      0.34 o 
  -2   1   9        0.03       -0.13      0.15 o 
  -1   1   9       60.35       58.75      1.46 o 
   0   1   9      187.53      196.94      2.87 o 
   1   1   9     1336.71     1400.09     29.90 o 
   2   1   9      214.77      212.19      5.51 o 
   3   1   9       74.49       81.19      2.84 o 
   4   1   9        0.09        0.50      0.42 o 
   5   1   9        0.33        0.25      0.44 o 
   6   1   9        3.59        1.96      0.66 o 
   7   1   9        1.65        0.86      0.64 o 
  -8   2   9       13.86       14.31      1.38 o 
  -7   2   9        0.10        0.14      0.47 o 
  -6   2   9        6.11        5.34      0.87 o 
  -5   2   9        1.82        1.70      0.56 o 
  -4   2   9       31.81       33.67      1.16 o 
  -3   2   9        0.00       -0.11      0.20 o 
  -2   2   9        2.24        2.86      0.39 o 
  -1   2   9       19.10       19.01      0.78 o 
   0   2   9       91.93       88.42      3.88 o 
   1   2   9       20.01       20.83      1.04 o 
   2   2   9       41.62       43.09      1.76 o 
   3   2   9       68.73       64.25      2.40 o 
   4   2   9       10.02        8.05      0.92 o 
   5   2   9        6.73        6.94      0.95 o 
   6   2   9        2.33        2.85      0.77 o 
  -7   3   9        1.08        1.92      0.69 o 
  -6   3   9        1.23        1.55      0.57 o 
  -5   3   9        4.76        4.70      0.78 o 
  -4   3   9       11.52       11.67      1.11 o 
  -3   3   9       54.45       55.73      1.57 o 
  -2   3   9       89.87       96.19      2.21 o 
  -1   3   9       51.98       54.41      1.47 o 
   0   3   9      143.98      135.23      4.12 o 
   1   3   9        0.05        0.56      0.41 o 
   2   3   9        8.55        4.40      0.75 o 
   3   3   9        3.93        2.66      0.57 o 
   4   3   9        0.70        0.44      0.42 o 
   5   3   9        1.60        0.42      0.46 o 
   6   3   9        2.74        1.83      0.67 o 
  -7   4   9        0.00        0.30      0.44 o 
  -6   4   9        5.85        4.95      0.88 o 
  -5   4   9        9.44        9.79      0.75 o 
  -4   4   9        1.39        1.35      0.76 o 
  -3   4   9       18.25       18.72      0.90 o 
  -2   4   9       11.90       12.24      0.72 o 
  -1   4   9      117.50      114.68      3.82 o 
   0   4   9      126.69      118.89      3.94 o 
   1   4   9       21.75       24.43      1.53 o 
   2   4   9        0.23        0.24      0.41 o 
   3   4   9        0.46        1.72      0.58 o 
   4   4   9        0.16        0.16      0.41 o 
   5   4   9        3.12        3.69      0.80 o 
  -6   5   9        2.63        2.85      0.76 o 
  -5   5   9        0.02       -0.22      0.31 o 
  -4   5   9        1.26        1.34      0.41 o 
  -3   5   9       31.63       34.80      1.94 o 
  -2   5   9       54.72       51.50      1.75 o 
  -1   5   9        3.88        4.78      0.89 o 
   0   5   9       41.40       38.98      2.09 o 
   1   5   9        0.37        1.32      0.56 o 
   2   5   9        6.10        3.06      0.74 o 
   3   5   9        1.02        1.11      0.57 o 
   4   5   9        1.81        2.52      0.76 o 
  -5   6   9        6.47        6.35      0.76 o 
  -4   6   9        7.75        7.20      0.73 o 
  -3   6   9       34.28       35.62      1.38 o 
  -2   6   9       37.12       38.09      2.14 o 
  -1   6   9       21.86       24.82      1.72 o 
   0   6   9       10.28       12.79      1.26 o 
   1   6   9        1.50        1.76      0.64 o 
   2   6   9        1.90        1.53      0.66 o 
   3   6   9        0.13       -0.38      0.38 o 
  -4   7   9        0.41        1.00      1.02 o 
  -3   7   9        0.38        1.55      0.81 o 
  -2   7   9        3.57        3.27      0.92 o 
  -1   7   9        3.25        2.23      0.74 o 
   0   7   9        1.39        2.55      0.78 o 
   1   7   9        2.51        2.11      0.71 o 
  -1  -9  10        0.16        0.43      0.56 o 
   0  -9  10        1.42        2.16      0.77 o 
  -4  -8  10        0.03       -0.03      0.55 o 
  -3  -8  10        0.21        0.66      0.40 o 
  -2  -8  10        1.56        2.68      0.71 o 
  -1  -8  10        6.41        5.79      0.99 o 
   0  -8  10        4.62        3.49      0.82 o 
   1  -8  10       12.84       13.41      1.31 o 
   2  -8  10        0.88        0.71      0.61 o 
   3  -8  10        0.01        0.34      0.53 o 
  -5  -7  10       10.70       13.65      0.76 o 
  -4  -7  10       12.02       14.04      0.72 o 
  -3  -7  10        5.83        5.88      0.69 o 
  -2  -7  10        0.33       -0.13      0.42 o 
  -1  -7  10        2.62        5.20      0.89 o 
   0  -7  10        0.95        0.96      0.56 o 
   1  -7  10        1.07        0.77      0.52 o 
   2  -7  10        0.13        0.01      0.45 o 
   3  -7  10        5.78        7.16      1.06 o 
   4  -7  10        5.04        6.01      1.00 o 
  -6  -6  10        5.64        6.68      0.60 o 
  -5  -6  10        4.50        4.76      0.50 o 
  -4  -6  10        3.03        4.03      0.45 o 
  -3  -6  10        0.14        0.16      0.23 o 
  -2  -6  10        4.50        4.21      0.56 o 
  -1  -6  10        5.72        6.01      0.88 o 
   0  -6  10        2.32        1.53      0.57 o 
   1  -6  10        3.86        4.42      0.81 o 
   2  -6  10        3.16        1.79      0.59 o 
   3  -6  10       14.83       16.10      1.34 o 
   4  -6  10       14.23       15.27      1.28 o 
   5  -6  10        1.62        1.57      0.58 o 
  -6  -5  10       31.76       35.92      1.48 o 
  -5  -5  10        0.25        0.27      0.34 o 
  -4  -5  10        3.41        3.86      0.57 o 
  -3  -5  10        0.18       -0.18      0.18 o 
  -2  -5  10        1.19        0.26      0.26 o 
  -1  -5  10        4.87        4.94      0.52 o 
   0  -5  10        3.47        2.67      0.61 o 
   1  -5  10        0.94        0.56      0.45 o 
   2  -5  10        4.61        2.92      0.68 o 
   3  -5  10        0.02        0.25      0.39 o 
   4  -5  10       65.24       69.16      2.73 o 
   5  -5  10       21.81       22.01      1.53 o 
  -7  -4  10        8.98       12.07      0.91 o 
  -6  -4  10       21.67       20.77      1.09 o 
  -5  -4  10        0.10       -0.04      0.32 o 
  -4  -4  10       15.20       16.50      0.90 o 
  -3  -4  10        7.56        7.48      0.82 o 
  -2  -4  10       11.00        9.96      0.95 o 
  -1  -4  10       21.51       18.09      0.79 o 
   0  -4  10       16.22       13.37      0.68 o 
   1  -4  10       25.80       18.84      1.24 o 
   2  -4  10      183.74      172.37      4.88 o 
   3  -4  10        3.17        4.07      0.70 o 
   5  -4  10        0.01        0.62      0.51 o 
   6  -4  10        0.11        0.34      0.52 o 
  -7  -3  10        6.30        6.80      1.03 o 
  -6  -3  10       56.33       54.73      2.46 o 
  -5  -3  10       11.01       13.07      0.79 o 
  -4  -3  10       10.89       12.49      0.76 o 
  -3  -3  10        6.93        5.71      0.79 o 
  -2  -3  10       10.39       10.05      0.92 o 
  -1  -3  10       17.48       18.18      1.20 o 
   0  -3  10        9.91        9.09      0.88 o 
   1  -3  10       13.55       11.83      0.60 o 
   2  -3  10       16.81       15.90      1.10 o 
   3  -3  10      162.90      168.59      4.65 o 
   4  -3  10      200.62      184.80      5.39 o 
   5  -3  10       20.89       21.44      1.53 o 
   6  -3  10        0.66        1.26      0.64 o 
  -8  -2  10        8.87        9.68      1.26 o 
  -7  -2  10        0.01       -0.09      0.52 o 
  -6  -2  10        4.77        3.42      0.78 o 
  -5  -2  10        2.40        2.49      0.69 o 
  -4  -2  10        3.06        3.02      0.43 o 
  -3  -2  10       13.55       13.89      1.04 o 
  -2  -2  10        1.68        2.17      0.51 o 
  -1  -2  10        0.03        0.50      0.28 o 
   0  -2  10       69.19       70.14      2.47 o 
   1  -2  10       12.14       12.83      0.57 o 
   2  -2  10       63.87       63.39      2.21 o 
   3  -2  10        1.48        1.65      0.60 o 
   4  -2  10        5.29        6.62      0.91 o 
   5  -2  10        9.12       10.45      1.12 o 
   6  -2  10        1.47        1.47      0.65 o 
  -8  -1  10        0.28       -0.30      0.52 o 
  -7  -1  10       11.66       11.45      1.18 o 
  -6  -1  10        0.39        1.02      0.55 o 
  -5  -1  10       20.92       19.90      1.38 o 
  -4  -1  10        8.16        7.30      0.88 o 
  -3  -1  10        0.03        0.09      0.28 o 
  -2  -1  10        1.81        2.62      0.52 o 
  -1  -1  10       12.40        7.70      0.76 o 
   0  -1  10        0.20        0.49      0.30 o 
   1  -1  10       48.86       44.48      1.08 o 
   2  -1  10      391.37      391.57      9.40 o 
   3  -1  10       64.75       67.06      2.60 o 
   4  -1  10       17.35       17.49      1.33 o 
   5  -1  10        1.60        3.59      0.82 o 
   6  -1  10       17.70       18.67      1.53 o 
  -8   0  10        0.36        0.42      0.64 o 
  -7   0  10        0.72        1.31      0.57 o 
  -6   0  10        5.90        5.16      0.85 o 
  -5   0  10        0.01       -0.04      0.37 o 
  -4   0  10        2.20        2.30      0.57 o 
  -3   0  10        0.91        0.66      0.36 o 
  -2   0  10       43.15       43.78      1.84 o 
  -1   0  10      153.11      150.66      2.93 o 
   0   0  10      291.21      291.52      6.99 o 
   1   0  10     1214.06     1246.87     18.81 o 
   2   0  10        9.81        8.80      0.86 o 
   3   0  10      117.56      116.40      3.72 o 
   4   0  10       29.44       32.27      1.80 o 
   5   0  10        0.30        0.35      0.49 o 
   6   0  10        0.30       -0.42      0.42 o 
  -8   1  10        0.04        0.68      0.59 o 
  -7   1  10       14.18       14.12      1.28 o 
  -6   1  10       20.03       18.94      1.42 o 
  -5   1  10       38.03       40.40      1.97 o 
  -4   1  10        9.08        6.98      0.85 o 
  -3   1  10      126.83      126.48      3.77 o 
  -2   1  10       11.69       11.77      0.65 o 
  -1   1  10      346.89      351.46      5.94 o 
   0   1  10       68.97       69.47      1.70 o 
   1   1  10        6.61        4.63      0.62 o 
   2   1  10       48.72       49.27      2.01 o 
   3   1  10        4.61        4.42      0.74 o 
   4   1  10       10.87       11.85      1.10 o 
   5   1  10        1.22        0.61      0.55 o 
   6   1  10        2.01        1.12      0.65 o 
  -7   2  10        0.34        0.19      0.50 o 
  -6   2  10        0.48        1.08      0.52 o 
  -5   2  10        0.14        0.09      0.38 o 
  -4   2  10        0.57        0.42      0.35 o 
  -3   2  10       15.17       18.09      0.86 o 
  -2   2  10        8.29        9.82      0.65 o 
  -1   2  10      500.93      514.89      8.36 o 
   0   2  10      156.97      138.62      4.18 o 
   1   2  10        0.00        0.09      0.39 o 
   2   2  10        0.73        0.39      0.38 o 
   3   2  10        2.32        2.44      0.57 o 
   4   2  10        0.36        0.50      0.43 o 
   5   2  10        0.35        0.63      0.51 o 
   6   2  10        0.28        0.84      0.63 o 
  -7   3  10        3.49        4.55      0.93 o 
  -6   3  10       15.12       16.43      1.35 o 
  -5   3  10        0.94        1.36      0.52 o 
  -4   3  10        6.27        6.27      0.61 o 
  -3   3  10        0.54        0.48      0.30 o 
  -2   3  10        0.03        0.60      0.50 o 
  -1   3  10       47.23       47.17      2.13 o 
   0   3  10       75.78       66.32      2.61 o 
   1   3  10        7.99        6.46      0.88 o 
   2   3  10        7.33        5.32      0.86 o 
   4   3  10        0.15        0.69      0.45 o 
   5   3  10        5.41        6.64      0.98 o 
  -6   4  10        0.04       -0.08      0.37 o 
  -5   4  10        3.41        3.94      0.81 o 
  -4   4  10       18.40       20.33      1.10 o 
  -3   4  10       44.17       45.85      1.49 o 
  -2   4  10       87.69       88.32      2.20 o 
  -1   4  10       30.14       25.91      1.63 o 
   0   4  10        4.09        3.36      0.71 o 
   1   4  10        9.28        8.32      0.95 o 
   2   4  10        4.40        2.12      0.64 o 
   3   4  10        6.85        4.55      0.85 o 
   4   4  10        0.00        0.50      0.54 o 
  -5   5  10        0.58        0.69      0.39 o 
  -4   5  10        0.25        1.04      0.38 o 
  -3   5  10        0.87        0.80      0.35 o 
  -2   5  10        3.49        3.88      0.81 o 
  -1   5  10        1.44        1.16      0.52 o 
   0   5  10        6.54        4.71      0.91 o 
   1   5  10        6.69        5.59      0.97 o 
   2   5  10        0.66       -0.37      0.37 o 
   3   5  10        0.47        1.25      0.59 o 
  -4   6  10       36.00       35.87      1.46 o 
  -3   6  10       10.85       10.73      1.34 o 
  -2   6  10        3.16        2.41      0.72 o 
  -1   6  10        8.80        9.87      1.25 o 
   0   6  10        3.27        3.06      0.83 o 
   1   6  10        5.34        6.68      1.13 o 
   2   6  10        2.79        3.43      0.90 o 
  -1   7  10        2.07        0.93      0.61 o 
  -3  -8  11        0.08        0.85      0.55 o 
  -2  -8  11        0.94        1.70      0.67 o 
  -1  -8  11        0.12       -0.02      0.52 o 
   0  -8  11        0.43       -0.44      0.44 o 
   1  -8  11        9.35        9.95      1.30 o 
   2  -8  11        0.12        0.97      0.64 o 
  -4  -7  11        0.20        0.25      0.28 o 
  -3  -7  11        0.00       -0.37      0.37 o 
  -2  -7  11        9.12       12.83      1.25 o 
  -1  -7  11       15.09       17.93      1.47 o 
   0  -7  11        2.60        2.26      0.73 o 
   1  -7  11        5.36        5.85      0.97 o 
   2  -7  11        8.06        7.35      1.08 o 
   3  -7  11        7.88       10.32      1.27 o 
  -5  -6  11        7.21        9.12      0.70 o 
  -4  -6  11        2.61        2.01      0.38 o 
  -3  -6  11       24.76       27.40      1.86 o 
  -2  -6  11       12.99       12.91      0.79 o 
  -1  -6  11        2.69        2.79      0.71 o 
   0  -6  11        0.06       -0.28      0.36 o 
   1  -6  11       20.62       20.64      1.50 o 
   2  -6  11        3.12        5.08      0.93 o 
   3  -6  11        5.45        5.80      0.97 o 
   4  -6  11       18.77       21.42      1.57 o 
  -6  -5  11        2.33        2.71      0.56 o 
  -5  -5  11        6.99        5.02      1.31 o 
  -4  -5  11        2.25        2.32      0.48 o 
  -3  -5  11        5.36        7.90      0.69 o 
  -2  -5  11        9.42        8.34      1.04 o 
  -1  -5  11        0.37        0.93      0.75 o 
   0  -5  11        0.10        0.21      0.38 o 
   1  -5  11       70.47       70.06      2.80 o 
   2  -5  11       48.37       47.56      2.23 o 
   3  -5  11        1.89        1.80      0.56 o 
   5  -5  11        0.19        0.01      0.45 o 
  -6  -4  11        9.03        8.96      0.81 o 
  -5  -4  11        9.70       10.32      0.81 o 
  -4  -4  11       10.49       10.94      0.77 o 
  -3  -4  11       19.50       19.94      1.41 o 
  -2  -4  11        5.90        5.67      0.84 o 
  -1  -4  11        9.95       10.61      0.64 o 
   0  -4  11        0.00        0.26      0.28 o 
   1  -4  11        2.16        2.33      0.59 o 
   2  -4  11        2.77        1.94      0.55 o 
   3  -4  11        0.94        1.32      0.48 o 
   4  -4  11        2.22        0.69      0.47 o 
   5  -4  11        8.29        8.04      1.07 o 
  -7  -3  11        2.07        2.77      0.84 o 
  -6  -3  11        1.12        2.08      0.67 o 
  -5  -3  11        0.43        0.85      0.56 o 
  -4  -3  11        0.13        0.23      0.39 o 
  -3  -3  11        1.21        0.39      0.37 o 
  -2  -3  11       43.30       42.77      1.99 o 
  -1  -3  11       55.53       51.77      2.22 o 
   0  -3  11      261.33      218.97      3.88 o 
   1  -3  11       12.44       10.71      0.60 o 
   2  -3  11        8.78        6.49      0.78 o 
   4  -3  11        9.83       11.91      1.14 o 
   5  -3  11        3.07        2.73      0.74 o 
   6  -3  11        0.21       -0.42      0.52 o 
  -7  -2  11        9.81       11.76      1.24 o 
  -6  -2  11       10.60        8.66      1.10 o 
  -5  -2  11       33.62       33.87      1.86 o 
  -4  -2  11        0.02        0.14      0.37 o 
  -3  -2  11        5.71        6.44      0.84 o 
  -2  -2  11       45.10       41.44      1.90 o 
  -1  -2  11       26.56       26.90      1.46 o 
   0  -2  11       30.07       31.11      1.59 o 
   1  -2  11       14.46       12.97      0.60 o 
   3  -2  11       14.53       11.32      1.04 o 
   4  -2  11        0.00       -0.12      0.44 o 
   5  -2  11        1.88        0.37      0.52 o 
   6  -2  11        0.16        0.16      0.57 o 
  -7  -1  11        8.24        8.41      1.15 o 
  -6  -1  11        0.88        0.17      0.48 o 
  -5  -1  11        7.47        7.48      1.00 o 
  -4  -1  11        3.37        3.04      0.66 o 
  -3  -1  11        8.96        7.92      0.84 o 
  -2  -1  11       25.80       21.79      1.32 o 
  -1  -1  11       33.13       30.95      1.56 o 
   0  -1  11       20.51       18.30      1.13 o 
   1  -1  11        0.55        0.19      0.19 o 
   2  -1  11       41.66       38.97      1.84 o 
   3  -1  11        0.10        0.01      0.38 o 
   4  -1  11        4.51        5.21      0.88 o 
   5  -1  11        0.81        0.56      0.58 o 
   6  -1  11        0.90        0.79      0.64 o 
  -7   0  11        3.21        3.85      0.88 o 
  -6   0  11        0.63        0.40      0.48 o 
  -5   0  11        5.77        7.08      0.97 o 
  -4   0  11        1.69        2.08      0.57 o 
  -3   0  11       40.93       38.81      1.85 o 
  -2   0  11       58.27       54.02      2.16 o 
  -1   0  11       26.02       23.16      0.94 o 
   0   0  11        5.24        5.54      0.70 o 
   1   0  11       22.40       23.96      1.38 o 
   2   0  11        7.67        6.87      0.84 o 
   3   0  11        0.13        0.34      0.44 o 
   4   0  11        0.82        1.62      0.66 o 
   5   0  11        0.54        0.11      0.49 o 
   6   0  11        2.16        2.74      0.85 o 
  -7   1  11        0.05        0.11      0.52 o 
  -6   1  11        4.39        4.19      0.84 o 
  -5   1  11        0.11        0.35      0.45 o 
  -4   1  11       19.10       19.63      1.35 o 
  -3   1  11      228.27      229.33      6.09 o 
  -2   1  11       65.65       69.78      3.99 o 
  -1   1  11      550.74      574.69      9.31 o 
   0   1  11       21.49       20.17      1.32 o 
   2   1  11       18.17       18.71      1.26 o 
   3   1  11        0.07        0.94      0.49 o 
   4   1  11        3.32        3.36      0.72 o 
   5   1  11       14.72       15.90      1.41 o 
  -7   2  11        4.26        5.39      1.01 o 
  -6   2  11        1.16        1.29      0.59 o 
  -5   2  11       33.38       34.51      1.88 o 
  -4   2  11       46.17       49.76      2.22 o 
  -3   2  11      190.72      193.07      5.34 o 
  -2   2  11        0.01        0.25      0.28 o 
  -1   2  11        6.42        6.76      1.16 o 
   0   2  11       30.27       31.44      1.71 o 
   1   2  11        1.99        2.31      0.64 o 
   4   2  11        2.18        2.01      0.66 o 
   5   2  11       10.24        9.37      1.14 o 
  -6   3  11        2.03        2.29      0.72 o 
  -5   3  11        3.26        3.20      0.71 o 
  -4   3  11        9.02        9.23      0.99 o 
  -3   3  11       39.99       43.53      1.46 o 
  -2   3  11       26.98       27.61      1.11 o 
  -1   3  11        7.82        8.37      1.02 o 
   0   3  11       40.80       39.98      2.02 o 
   1   3  11       11.72       12.66      1.17 o 
   2   3  11        0.18       -0.16      0.34 o 
   3   3  11        5.84        4.83      0.90 o 
  -6   4  11        3.05        3.16      0.80 o 
  -5   4  11        2.33        2.53      0.70 o 
  -4   4  11        1.59        2.21      0.50 o 
  -3   4  11        9.95       10.17      1.33 o 
  -2   4  11       13.86       14.77      1.28 o 
  -1   4  11       10.65        9.63      1.07 o 
   0   4  11        0.19       -0.11      0.39 o 
   1   4  11       10.25        9.50      1.05 o 
   2   4  11        0.14        0.16      0.47 o 
   3   4  11        2.51        3.31      0.86 o 
   4   4  11        0.04        0.70      0.57 o 
  -5   5  11       11.81       14.79      1.31 o 
  -4   5  11       33.26       35.59      1.46 o 
  -3   5  11        0.62        0.39      0.58 o 
  -2   5  11       30.11       32.04      2.00 o 
  -1   5  11        0.68        0.29      0.49 o 
   0   5  11        1.83        4.40      0.93 o 
   1   5  11        0.53        0.58      0.53 o 
   2   5  11        6.21        9.45      1.23 o 
  -3   6  11        9.87       10.22      1.36 o 
  -2   6  11        2.67        0.52      0.60 o 
  -1   6  11        0.40        0.48      0.63 o 
   0   6  11        0.19        0.64      0.60 o 
  -3  -7  12       14.53       18.35      1.85 o 
  -2  -7  12       10.27       13.65      1.38 o 
  -1  -7  12        6.15        5.90      1.03 o 
   0  -7  12        2.86        3.54      0.85 o 
   1  -7  12        4.14        5.97      1.07 o 
   2  -7  12        0.39        1.54      0.64 o 
  -4  -6  12        0.88        0.58      0.42 o 
  -3  -6  12       19.35       25.05      1.18 o 
  -2  -6  12        2.86        3.25      0.71 o 
  -1  -6  12        0.20        0.14      0.43 o 
   0  -6  12        1.89        1.00      0.60 o 
   1  -6  12        5.89        7.78      1.08 o 
   2  -6  12        3.17        2.97      0.82 o 
   3  -6  12        3.50        3.44      0.88 o 
  -5  -5  12        2.19        2.42      1.33 o 
  -4  -5  12        0.27        0.28      0.55 o 
  -3  -5  12        3.37        5.00      0.65 o 
  -2  -5  12        0.00       -0.04      0.31 o 
  -1  -5  12        0.03       -0.23      0.26 o 
   0  -5  12        0.53        1.31      0.55 o 
   1  -5  12       25.07       22.18      1.50 o 
   2  -5  12       20.71       19.72      1.43 o 
   3  -5  12        2.30        2.78      0.70 o 
  -6  -4  12        0.21       -0.41      0.51 o 
  -5  -4  12        2.59        3.58      0.56 o 
  -4  -4  12       12.99       12.57      1.25 o 
  -3  -4  12       45.20       44.26      2.25 o 
  -2  -4  12        5.99        5.38      0.87 o 
  -1  -4  12       55.73       52.79      1.52 o 
   0  -4  12      112.77       95.35      2.14 o 
   1  -4  12       10.20        8.61      0.91 o 
   2  -4  12        5.84        5.89      0.82 o 
   4  -4  12        2.39        2.67      0.71 o 
   5  -4  12        0.42        1.04      0.61 o 
  -6  -3  12        1.31        2.16      0.78 o 
  -5  -3  12        5.34        5.65      0.97 o 
  -4  -3  12        5.29        6.52      0.97 o 
  -3  -3  12        0.89        0.62      0.43 o 
  -2  -3  12        9.07        6.83      0.92 o 
  -1  -3  12       14.18       12.70      1.14 o 
   0  -3  12        0.07       -0.16      0.21 o 
   1  -3  12        2.10        1.88      0.63 o 
   2  -3  12        6.28        5.67      0.77 o 
   4  -3  12       13.67       14.97      1.28 o 
   5  -3  12        0.11       -0.28      0.50 o 
  -7  -2  12        2.29        2.70      0.83 o 
  -6  -2  12        2.52        3.62      0.80 o 
  -5  -2  12       23.18       24.41      1.61 o 
  -4  -2  12       54.60       55.56      2.44 o 
  -3  -2  12        1.18        0.39      0.39 o 
  -2  -2  12      288.75      254.88      6.77 o 
  -1  -2  12      100.44       99.08      3.35 o 
   1  -2  12        1.39        1.41      0.45 o 
   3  -2  12        1.94        1.46      0.53 o 
   4  -2  12        0.06        0.10      0.46 o 
   5  -2  12        0.12       -0.17      0.59 o 
  -7  -1  12        0.05        0.39      0.61 o 
  -6  -1  12        0.03       -0.30      0.42 o 
  -5  -1  12        0.16        0.97      0.52 o 
  -4  -1  12        1.61        1.10      0.50 o 
  -3  -1  12        3.34        3.07      0.68 o 
  -2  -1  12       36.45       31.98      1.68 o 
  -1  -1  12       29.83       30.44      1.61 o 
   0  -1  12       73.98       74.29      2.67 o 
   2  -1  12        5.69        5.47      0.81 o 
   3  -1  12        0.27        0.06      0.39 o 
   4  -1  12        7.11        6.57      1.02 o 
   5  -1  12        1.83        1.26      0.65 o 
  -7   0  12        9.94       10.42      1.34 o 
  -6   0  12        3.88        3.36      0.79 o 
  -5   0  12        0.69        1.30      0.57 o 
  -4   0  12       48.28       40.74      2.08 o 
  -3   0  12      128.95      124.69      3.98 o 
  -2   0  12        6.90        6.82      0.86 o 
  -1   0  12       20.92       21.92      1.32 o 
   0   0  12        5.11        6.34      1.03 o 
   1   0  12        0.88        2.07      0.56 o 
   2   0  12        3.86        3.55      0.68 o 
   3   0  12        3.95        3.54      0.79 o 
   4   0  12        0.76       -0.27      0.43 o 
   5   0  12        0.19        0.42      0.56 o 
  -6   1  12       18.70       19.21      1.50 o 
  -5   1  12        3.41        4.13      0.87 o 
  -4   1  12       49.15       47.72      2.24 o 
  -3   1  12       16.03       15.03      1.21 o 
  -2   1  12        4.37        4.66      0.77 o 
  -1   1  12        1.26        1.03      0.55 o 
   0   1  12        5.05        5.03      0.79 o 
   3   1  12        9.13       10.30      1.10 o 
   4   1  12       17.69       22.55      1.61 o 
  -6   2  12       18.57       19.78      1.54 o 
  -5   2  12      144.01      147.78      4.75 o 
  -4   2  12        9.58       10.29      1.05 o 
  -3   2  12      119.23      115.87      3.77 o 
  -2   2  12        5.93        6.48      0.62 o 
  -1   2  12       21.95       16.79      1.30 o 
   0   2  12        0.42        0.93      0.51 o 
   1   2  12       13.71       16.07      1.29 o 
   2   2  12        1.78        2.64      0.68 o 
  -5   3  12       45.60       48.17      2.40 o 
  -4   3  12        0.05        0.30      0.45 o 
  -3   3  12        0.14        0.41      0.41 o 
  -2   3  12       19.37       22.01      1.56 o 
  -1   3  12       15.17       16.76      1.33 o 
   0   3  12       38.68       39.47      2.09 o 
   1   3  12        1.12        1.28      0.60 o 
   2   3  12        0.58        0.83      0.56 o 
   3   3  12        0.43        0.70      0.54 o 
  -5   4  12        0.05       -0.18      0.47 o 
  -4   4  12        1.67        1.84      0.68 o 
  -3   4  12        1.19        1.71      0.44 o 
  -2   4  12        0.17        0.55      0.51 o 
  -1   4  12        6.69        4.56      0.91 o 
   0   4  12        0.04       -0.19      0.46 o 
   1   4  12        0.08       -0.16      0.39 o 
   2   4  12        7.59        9.38      1.24 o 
  -3   5  12        0.06        0.43      0.58 o 
  -2   5  12        1.32        1.31      0.70 o 
  -1   5  12       17.19       18.43      1.57 o 
   0   5  12        7.63       11.04      1.38 o 
   1   5  12        1.46        1.66      0.69 o 
  -1  -7  13        5.77        8.91      1.28 o 
   0  -7  13        0.28        0.72      0.63 o 
  -3  -6  13        1.38        2.23      0.53 o 
  -2  -6  13        5.30        5.82      1.48 o 
  -1  -6  13       10.94       12.99      1.31 o 
   0  -6  13        4.89        5.93      1.01 o 
   1  -6  13        2.30        1.63      0.61 o 
   2  -6  13        7.59        5.99      1.01 o 
  -4  -5  13        6.15        8.40      1.24 o 
  -3  -5  13       14.94       20.03      1.14 o 
  -2  -5  13        0.34        1.25      0.44 o 
  -1  -5  13        5.05        4.56      0.56 o 
   0  -5  13        0.11        0.04      0.44 o 
   1  -5  13        0.39        0.75      0.51 o 
   2  -5  13        0.00        0.23      0.45 o 
  -5  -4  13        3.81        5.20      1.03 o 
  -4  -4  13        1.41        2.70      0.82 o 
  -3  -4  13        5.08        5.50      0.95 o 
  -2  -4  13        0.43        1.16      0.37 o 
  -1  -4  13        2.95        1.55      0.36 o 
   0  -4  13       13.53       13.76      0.97 o 
   1  -4  13        8.35        6.01      0.85 o 
   2  -4  13        4.95        7.24      0.91 o 
   4  -4  13        3.72        3.26      0.78 o 
  -6  -3  13        5.14        4.61      1.00 o 
  -5  -3  13        0.27        0.16      0.50 o 
  -4  -3  13        8.65        7.78      1.11 o 
  -3  -3  13        6.35        5.20      0.90 o 
  -2  -3  13       31.31       27.23      1.69 o 
  -1  -3  13        5.43        6.20      0.56 o 
   0  -3  13        4.03        2.23      0.92 o 
   1  -3  13        1.04        1.50      0.33 o 
   3  -3  13        3.82        3.42      0.74 o 
   4  -3  13        2.69        2.88      0.81 o 
  -6  -2  13       19.35       22.88      1.71 o 
  -5  -2  13        4.59        5.79      0.97 o 
  -4  -2  13        1.21        0.17      0.43 o 
  -3  -2  13        0.01        0.47      0.45 o 
  -2  -2  13       11.57       11.01      1.04 o 
  -1  -2  13        9.74        7.92      0.96 o 
   0  -2  13        3.94        4.34      0.45 o 
   2  -2  13       89.70       92.50      3.26 o 
   3  -2  13        5.04        5.79      0.90 o 
   4  -2  13       14.79       16.85      1.41 o 
  -6  -1  13        6.41        6.44      1.11 o 
  -5  -1  13        1.25        2.38      0.72 o 
  -4  -1  13       18.79       18.26      1.40 o 
  -3  -1  13       12.55       13.27      1.20 o 
  -2  -1  13        0.58        1.26      0.52 o 
  -1  -1  13        8.24        8.97      0.91 o 
   0  -1  13        2.68        1.61      0.55 o 
   1  -1  13        1.17        0.72      0.45 o 
   2  -1  13        0.30        0.10      0.43 o 
   3  -1  13        0.32        0.71      0.52 o 
   4  -1  13        1.52        0.91      0.67 o 
  -6   0  13        4.11        5.29      1.03 o 
  -5   0  13       12.18       14.93      1.33 o 
  -4   0  13       26.18       22.93      1.58 o 
  -3   0  13       53.15       52.47      2.38 o 
  -2   0  13        0.93        0.48      0.46 o 
  -1   0  13       12.50       11.85      1.02 o 
   0   0  13       10.96       14.52      1.26 o 
   3   0  13        1.72        2.93      0.78 o 
   4   0  13       34.55       44.15      2.37 o 
  -6   1  13        1.35        1.38      0.66 o 
  -5   1  13       27.92       29.79      1.91 o 
  -4   1  13        0.22        0.17      0.46 o 
  -3   1  13       40.82       41.36      2.10 o 
  -2   1  13        0.24       -0.21      0.40 o 
   0   1  13        0.85        0.46      0.52 o 
   1   1  13        2.20        2.77      0.74 o 
  -5   2  13        8.68        8.97      1.16 o 
  -4   2  13       47.61       47.91      2.34 o 
  -3   2  13        7.46       12.45      1.18 o 
  -1   2  13        2.12        2.13      0.70 o 
   0   2  13       12.12       14.79      1.29 o 
   1   2  13       15.45       18.54      1.49 o 
   2   2  13       16.43       16.98      1.44 o 
  -4   3  13        0.66        0.27      0.55 o 
  -3   3  13        0.48        1.22      0.56 o 
  -2   3  13        0.27       -0.10      0.52 o 
  -1   3  13        5.51        5.94      0.97 o 
   0   3  13        7.54        7.64      1.08 o 
   1   3  13       10.46        9.32      1.18 o 
   2   3  13        5.01        4.26      1.01 o 
  -2   4  13        0.81        0.67      0.64 o 
  -1   4  13        0.45        1.47      0.66 o 
   0   4  13        0.66        1.57      0.76 o 
   1   4  13        6.04        3.97      0.93 o 
  -1  -6  14        0.26       -0.24      0.49 o 
   0  -6  14        0.72        0.01      0.50 o 
  -3  -5  14        3.89        5.03      0.78 o 
  -2  -5  14        1.09        0.89      0.42 o 
  -1  -5  14        3.03        4.38      0.95 o 
   0  -5  14        0.08       -0.10      0.42 o 
   1  -5  14        0.94        0.89      0.57 o 
   2  -5  14        0.42        0.77      0.54 o 
  -4  -4  14        2.52        3.56      0.85 o 
  -3  -4  14        0.45        0.70      0.51 o 
  -2  -4  14        0.00       -0.10      0.31 o 
  -1  -4  14       11.28       11.92      0.76 o 
   0  -4  14        1.76        2.15      0.41 o 
   1  -4  14        6.68        7.42      0.93 o 
  -5  -3  14       11.66       12.45      1.35 o 
  -4  -3  14        1.05        1.50      0.59 o 
  -3  -3  14        0.05       -0.35      0.37 o 
  -2  -3  14        4.13        2.11      0.68 o 
  -1  -3  14        3.74        4.04      0.50 o 
   0  -3  14        0.99        0.91      0.27 o 
   3  -3  14       18.06       19.00      1.46 o 
  -5  -2  14        8.00       13.65      1.37 o 
  -4  -2  14       30.05       32.20      1.97 o 
  -3  -2  14        0.41        0.76      0.50 o 
  -2  -2  14       11.02       10.17      1.09 o 
  -1  -2  14        0.44        0.41      0.47 o 
   0  -2  14        1.52        1.62      0.34 o 
   2  -2  14        0.07        0.10      0.45 o 
   3  -2  14        1.32        2.02      0.71 o 
  -5  -1  14        0.00       -0.06      0.42 o 
  -4  -1  14        1.08        1.56      0.64 o 
  -3  -1  14        2.03        2.84      0.73 o 
  -2  -1  14        0.63       -0.12      0.34 o 
  -1  -1  14        0.50       -0.13      0.38 o 
   2  -1  14       26.92       34.87      1.95 o 
   3  -1  14        7.24        6.04      1.01 o 
  -5   0  14       13.79       19.15      1.60 o 
  -4   0  14        0.11       -0.09      0.49 o 
  -3   0  14        5.61        6.01      0.95 o 
  -2   0  14        6.90        5.14      0.85 o 
  -4   1  14        2.39        2.93      0.75 o 
  -3   1  14        5.73        6.26      0.97 o 
  -2   1  14        0.81        1.52      0.56 o 
   0   1  14        0.64        0.64      0.64 o 
   1   1  14        1.11        1.17      0.63 o 
  -4   2  14       10.48       10.67      1.18 o 
  -3   2  14        0.64        1.46      0.64 o 
   0   2  14        0.28        0.20      0.49 o 
   1   2  14        1.67        2.10      0.76 o 
   2   2  14        0.91        1.32      0.68 o 
  -1   3  14       16.84       21.68      1.72 o 
   0   3  14        1.28        0.69      0.66 o 
  -2  -4  15        0.01        0.02      0.38 o 
  -1  -4  15        6.76        9.16      0.75 o 
   0  -4  15        1.03        2.27      0.44 o 
  -3  -3  15        2.33        2.46      0.74 o 
  -2  -3  15       12.52       12.49      1.31 o 
  -1  -3  15        0.00        0.11      0.30 o 
   0  -3  15        5.07        4.41      0.52 o 
  -3  -2  15        0.89        0.13      0.43 o 
  -2  -2  15        2.64        2.96      0.81 o 
  -1  -2  15        0.16       -0.18      0.40 o 
  -4  -1  15        0.27        0.34      0.49 o 
  -3  -1  15        7.78        7.46      1.07 o 
  -2  -1  15        8.34        9.26      1.12 o 
  -3   0  15        1.16        1.36      0.60 o 
  -2   0  15        0.26        0.38      0.44 o 
  -3   1  15        2.78        2.60      0.70 o 
                                                 
